# Supplementary material for: Unraveling Molecular Signatures of Immunostimulatory Adjuvants in the Female Genital Tract through Systems Biology
Source: PLoS One. 2011 Jun 7;6(6):e20448. doi: 10.1371/journal.pone.0020448 (PMC3110186; doi:10.1371/journal.pone.0020448)
Supplement: Table S1 — List of Q-values, log 2 fold changes, the pathway and GO networks including their associated gene members used for the integration analysis of the transcriptomic data. (XLSX) [file pone.0020448.s008.xlsx]

## Sheet: log2fc and adj.pvalue
CpG vs. PBS													alpha-GalCer vs. PBS-Tween
4hr				24hr				48hr					4hr				24hr				48hr
ID	adj.P.Val	logFC		ID	adj.P.Val	logFC		ID	adj.P.Val	logFC			ID	adj.P.Val	logFC		ID	adj.P.Val	logFC		ID	adj.P.Val	logFC
10344614	0.991449	0.0033905		10344614	0.426663	-0.161865		10344614	0.75207	0.103772			10344614	0.0968414	0.351575		10577655	9.92e-18	-5.66716		10344614	0.791346	0.104774
10344616	0.412244	0.092336		10344616	0.425362	0.0893895		10344616	0.436131	0.110479			10344616	0.851871	0.0301902		10444244	3.74e-13	-2.44125		10344616	0.504045	0.11622
10344620	0.942292	-0.013928		10344620	0.616092	0.074748		10344620	0.886889	0.0375918			10344620	0.862255	-0.0343507		10455961	4.28e-13	-4.54009		10344620	0.9525	0.022451
10344622	0.865069	0.0442138		10344622	0.59137	0.117282		10344622	0.514535	0.174363			10344622	0.903192	0.0363868		10385518	9.66e-13	-4.39456		10344622	0.780581	-0.108538
10344624	0.0869622	-0.21395		10344624	0.158651	-0.178323		10344624	0.322921	-0.16416			10344624	0.0716559	0.26218		10574098	1.13e-12	-2.4385		10344624	0.664579	0.104875
10344633	0.996347	-0.0006825		10344633	0.669493	0.0471598		10344633	0.977936	0.00613083			10344633	0.465831	0.08139		10455970	1.34e-12	-3.61896		10344633	0.420853	0.117443
10344637	0.627719	-0.059822		10344637	0.593211	-0.064863		10344637	0.196852	-0.160383			10344637	0.319009	0.120694		10466127	2.28e-12	-2.7668		10344637	0.632227	0.0908055
10344653	0.407107	-0.120774		10344653	0.86083	-0.0321523		10344653	0.357203	0.161773			10344653	0.579912	0.0962168		10574149	2.34e-12	-2.8698		10344653	0.898981	-0.0427605
10344658	0.0183528	0.402355		10344658	0.395836	0.167181		10344658	0.189235	0.287149			10344658	0.208696	-0.262293		10385533	2.95e-12	-4.30914		10344658	0.984374	0.010398
10344674	0.233054	-0.180159		10344674	0.917726	-0.022523		10344674	0.77009	-0.0774044			10344674	0.240902	0.200062		10574155	4.81e-12	-1.87851		10344674	0.960991	-0.021388
10344679	0.815487	-0.03834		10344679	0.104811	-0.189795		10344679	0.055848	-0.255281			10344679	0.426448	-0.117821		10608646	4.81e-12	-3.9633		10344679	0.369844	-0.171898
10344707	3.9e-07	0.801097		10344707	6.68e-06	0.665404		10344707	0.00149069	0.50691			10344707	0.391007	0.159362		10608681	6.15e-12	-3.35125		10344707	0.542919	0.163755
10344713	0.712965	0.100072		10344713	0.88353	-0.0449575		10344713	0.656085	0.155762			10344713	0.600085	0.149599		10455954	7.38e-12	-3.63429		10344713	0.62077	0.195277
10344715	0.463266	-0.153475		10344715	0.788509	0.0665473		10344715	0.776062	-0.0964306			10344715	0.754725	-0.0852917		10531994	7.38e-12	-3.68755		10344715	0.519061	0.20586
10344717	0.00183344	0.507097		10344717	0.000673232	0.545188		10344717	0.000217817	0.675212			10344717	0.0244639	-0.45304		10574102	7.38e-12	-2.41639		10344717	0.618985	-0.15883
10344719	0.758521	0.0545247		10344719	0.276251	0.154105		10344719	0.114873	0.24795			10344719	0.413547	0.135765		10574151	7.77e-12	-2.07597		10344719	0.79507	0.0754915
10344721	0.676375	0.0507027		10344721	0.966625	-0.00628825		10344721	0.882451	-0.0307753			10344721	0.595169	0.0689807		10346191	7.78e-12	-2.58405		10344721	0.696837	0.0744622
10344723	0.849223	-0.0599225		10344723	0.013221	0.518296		10344723	0.0721922	0.45584			10344723	0.243081	-0.308186		10376324	7.78e-12	-3.808		10344723	0.752264	0.146032
10344725	0.537728	0.30012		10344725	0.261837	0.487627		10344725	0.846096	0.162654			10344725	0.96432	0.0326302		10531987	8.37e-12	-3.29323		10344725	0.879018	-0.156802
10344741	0.100875	-0.266742		10344741	0.640888	-0.0936975		10344741	0.720582	-0.101226			10344741	0.157074	-0.267263		10450694	1.04e-11	-1.62854		10344741	0.829168	0.079305
10344743	0.583805	-0.10125		10344743	0.67719	-0.0805277		10344743	0.429235	-0.171192			10344743	0.375398	-0.1667		10574141	1.23e-11	-1.55206		10344743	0.773436	-0.0946132
10344750	0.0491658	0.440585		10344750	0.669442	-0.122437		10344750	0.154893	-0.393004			10344750	0.13101	-0.40061		10574145	1.23e-11	-2.37797		10344750	0.997705	-0.00202
10344772	0.751262	-0.0612277		10344772	0.433851	-0.128374		10344772	0.822749	0.0641556			10344772	0.913921	0.0266627		10574157	1.23e-11	-2.37179		10344772	0.497504	-0.17169
10344789	0.0103101	0.500146		10344789	0.0537176	0.378817		10344789	0.660976	0.148407			10344789	0.20839	-0.301841		10376326	1.39e-11	-2.98529		10344789	0.950936	0.0383652
10344797	0.0713831	-0.259748		10344797	0.00201893	-0.419235		10344797	0.867819	-0.0513998			10344797	0.0686233	0.307884		10574159	1.39e-11	-2.26668		10344797	0.999519	-0.00024975
10344799	0.000146816	0.576305		10344799	0.0832132	0.265774		10344799	0.309695	0.209844			10344799	0.491456	-0.138389		10496592	1.5e-11	-3.85754		10344799	0.971529	-0.0167447
10344801	0.000122801	0.582083		10344801	0.0240905	0.334393		10344801	0.228652	0.236909			10344801	0.189175	-0.240498		10496569	3.18e-11	-2.96067		10344801	0.832718	-0.0752203
10344803	0.12846	0.346351		10344803	0.0606413	0.407296		10344803	0.461647	0.236801			10344803	0.0167319	-0.641347		10574163	3.37e-11	-2.06234		10344803	0.932176	-0.0545895
10344805	0.00130667	0.668325		10344805	0.127821	0.331285		10344805	0.16075	0.371378			10344805	0.265464	-0.290658		10574104	3.6e-11	-2.20758		10344805	0.884621	0.0797812
10344807	0.00318126	0.50462		10344807	0.435203	0.157718		10344807	0.912611	-0.0446898			10344807	0.334805	-0.209612		10608650	3.6e-11	-1.62025		10344807	0.877929	0.0692337
10344809	0.0815004	0.383833		10344809	0.726757	0.100385		10344809	0.892558	-0.0652174			10344809	0.251292	-0.301939		10450145	4.02e-11	-2.15988		10344809	0.783381	-0.131259
10344811	0.0266144	0.366258		10344811	0.163118	0.240889		10344811	0.64369	-0.129264			10344811	0.707835	-0.092663		10608680	4.52e-11	-1.573		10344811	0.984018	0.0103073
10344813	0.0164424	0.452152		10344813	0.36461	0.195052		10344813	0.392717	0.231414			10344813	0.235511	-0.276257		10489107	5.72e-11	-1.85126		10344813	0.979383	0.0156157
10344815	0.186414	0.306435		10344815	0.299501	0.248899		10344815	0.903166	0.060685			10344815	0.270478	-0.294967		10385507	5.96e-11	-2.03995		10344815	0.826234	0.111183
10344817	0.0301415	0.424726		10344817	0.0718328	0.353073		10344817	0.260641	0.291213			10344817	0.290166	-0.256227		10566574	7.45e-11	-2.04306		10344817	0.987633	-0.00967425
10344819	0.00233817	0.527184		10344819	0.00676878	0.460927		10344819	0.153969	0.313499			10344819	0.775324	-0.0788595		10496580	7.67e-11	-3.20927		10344819	0.980712	-0.01329
10344821	0.00122331	0.489162		10344821	0.186742	0.214025		10344821	0.623602	0.125243			10344821	0.431166	-0.156448		10574139	8.06e-11	-1.99183		10344821	0.947522	-0.0315723
10344835	0.266317	-0.247228		10344835	0.587628	-0.13669		10344835	0.848929	0.0813764			10344835	0.652104	0.131244		10574161	8.06e-11	-1.78669		10344835	0.627445	-0.19086
10344837	0.340876	0.491918		10344837	0.46976	0.390016		10344837	0.806776	0.223043			10344837	0.630669	0.312233		10531972	8.82e-11	-2.69833		10344837	0.86268	-0.19934
10344879	0.155662	0.265864		10344879	0.178054	0.250538		10344879	0.806381	0.0865901			10344879	0.13769	0.315762		10574137	1.19e-10	-1.73213		10344879	0.984913	0.01032
10344895	0.52987	-0.145491		10344895	0.855797	-0.0505432		10344895	0.565813	0.17323			10344895	0.784737	-0.0818357		10385500	1.44e-10	-2.84566		10344895	0.856837	-0.0852133
10344897	0.298078	0.330681		10344897	0.399977	0.276018		10344897	0.811779	0.136245			10344897	0.887556	-0.0685718		10532019	1.44e-10	-2.30194		10344897	0.914565	-0.085774
10344922	0.995494	0.00136825		10344922	0.985276	0.0037		10344922	0.89775	0.0379833			10344922	0.0830828	0.269363		10544133	1.91e-10	-1.45445		10344922	0.810376	0.0711322
10344924	0.998819	-0.00030125		10344924	0.928211	-0.0194808		10344924	0.339439	0.179746			10344924	0.0442293	0.329839		10460767	3.85e-10	-1.88426		10344924	0.693677	-0.109392
10344929	0.975022	0.0088705		10344929	0.855269	-0.0442372		10344929	0.902196	-0.0469174			10344929	0.925701	0.0272655		10566050	6.86e-10	-2.25791		10344929	0.756802	0.111327
10344931	7.22e-07	0.42277		10344931	1.82e-10	0.607028		10344931	3.31e-05	0.369574			10344931	0.0228177	-0.2215		10406205	7.09e-10	-1.06133		10344931	0.961747	-0.011655
10344935	0.00827163	0.351023		10344935	0.00311365	0.384775		10344935	0.308026	0.186631			10344935	0.86712	0.038086		10444258	7.09e-10	-2.11161		10344935	0.241775	0.24601
10344939	1.09e-05	0.579064		10344939	0.140302	0.194932		10344939	0.00257237	0.421992			10344939	0.905592	-0.026025		10444824	7.09e-10	-2.04157		10344939	0.582133	0.132169
10344950	0.532673	0.0863182		10344950	0.0771822	0.202232		10344950	0.00100335	0.409751			10344950	0.896885	-0.0253865		10340809	7.51e-10	-1.28609		10344950	0.990528	0.00431525
10344952	0.104082	-0.353807		10344952	0.0983971	0.352795		10344952	0.938492	0.038791			10344952	0.0400767	-0.520534		10459066	1.03e-09	-2.95034		10344952	0.221463	-0.396278
10344960	0.779659	-0.0503055		10344960	0.901068	0.0246895		10344960	0.938515	-0.0237386			10344960	0.570221	0.10071		10375515	1.08e-09	-3.43738		10344960	0.362719	0.195286
10344966	0.907752	0.0352447		10344966	0.447067	-0.177372		10344966	0.31234	-0.274528			10344966	0.344536	0.23652		10490150	1.55e-09	-3.07034		10344966	0.904462	0.0649012
10344973	0.531137	0.188215		10344973	0.260257	0.302449		10344973	0.796386	-0.125484			10344973	0.967373	0.0183215		10473356	1.56e-09	-2.00201		10344973	0.961657	-0.0362912
10344981	0.147048	0.662128		10344981	0.0016897	1.31206		10344981	0.125373	0.812701			10344981	0.378997	-0.48232		10574135	1.64e-09	-1.90373		10344981	0.854802	0.196065
10344990	0.0457341	0.701455		10344990	0.000694108	1.14032		10344990	0.0353401	0.833826			10344990	0.373453	-0.390823		10342553	1.64e-09	-1.5587		10344990	0.942324	0.0779587
10345007	0.406247	-0.16664		10345007	0.775283	-0.068753		10345007	0.832932	-0.0753608			10345007	0.148534	0.300309		10367224	1.75e-09	-1.8959		10345007	0.485218	0.214804
10345016	0.966756	-0.0191505		10345016	0.38401	0.272245		10345016	0.934356	0.0537888			10345016	0.391434	0.298946		10531407	1.75e-09	-3.52076		10345016	0.921086	-0.077602
10345025	1.58e-06	-0.681381		10345025	0.0294417	-0.287499		10345025	0.0124061	-0.372693			10345025	0.133825	-0.241713		10385511	1.8e-09	-1.31589		10345025	0.768056	-0.0868908
10345028	0.516093	-0.100544		10345028	0.281683	0.151444		10345028	0.891396	0.0393557			10345028	0.836321	-0.0432818		10565990	2.2e-09	-1.57554		10345028	0.513389	0.151147
10345030	0.31773	-0.154516		10345030	0.109845	-0.225166		10345030	0.974963	-0.0110886			10345030	0.974814	-0.00807625		10450723	3.33e-09	-1.08276		10345030	0.900146	0.0461428
10345032	0.117521	-0.253103		10345032	0.45424	0.136016		10345032	0.944545	-0.0255301			10345032	0.168355	-0.25746		10444268	4.44e-09	-1.52484		10345032	0.870657	0.0641395
10345037	0.621329	0.141713		10345037	0.811898	0.0768885		10345037	0.498029	-0.23239			10345037	0.15592	0.386373		10574133	4.75e-09	-1.31891		10345037	0.514053	-0.266988
10345046	0.00134645	0.772801		10345046	0.0177882	0.566365		10345046	0.930778	0.0511568			10345046	0.987852	-0.006912		10376060	5.56e-09	-1.82717		10345046	0.907791	-0.0774357
10345058	0.00346668	0.54874		10345058	0.0100779	0.476055		10345058	0.462784	0.207436			10345058	0.733147	0.099071		10385513	7.14e-09	-1.90477		10345058	0.956964	0.0331943
10345065	0.0484974	0.859062		10345065	0.000913559	1.37777		10345065	0.117239	0.820355			10345065	0.118999	0.80367		10439249	8.37e-09	-1.76513		10345065	0.998966	-0.001666
10345074	0.00168677	0.693415		10345074	0.00219908	0.663682		10345074	0.332187	0.300121			10345074	0.440394	0.224991		10566571	8.4e-09	-2.74729		10345074	0.731002	0.163222
10345077	0.172747	-0.1784		10345077	0.260592	0.150283		10345077	0.746254	0.0736327			10345077	0.892899	0.0283225		10533304	8.77e-09	-0.779539		10345077	0.617851	0.118137
10345079	0.266864	-0.178491		10345079	0.538033	-0.109402		10345079	0.927605	-0.0316232			10345079	0.678852	-0.0887505		10566578	8.77e-09	-2.70766		10345079	0.516552	-0.171252
10345083	0.207808	-0.205149		10345083	0.423712	-0.139614		10345083	0.981526	0.00940083			10345083	0.879871	-0.0386505		10574143	9.5e-09	-1.52425		10345083	0.885477	-0.0567607
10345087	0.110673	0.216593		10345087	0.107023	0.214649		10345087	0.0111849	0.366748			10345087	0.165586	0.21813		10402585	1.07e-08	-1.3388		10345087	0.808562	0.072692
10345089	0.839568	-0.0407555		10345089	0.864886	0.034535		10345089	0.883618	0.0451357			10345089	0.983812	-0.0051725		10338116	1.19e-08	-1.35522		10345089	0.436262	-0.185859
10345091	0.181829	-0.208598		10345091	0.136154	-0.225047		10345091	0.135646	-0.26917			10345091	0.914764	-0.0272762		10385526	1.25e-08	-1.79387		10345091	0.516815	-0.171381
10345099	0.947269	0.0158742		10345099	0.93991	-0.017367		10345099	0.990031	0.00508633			10345099	0.351676	0.170529		10581378	1.32e-08	-1.59356		10345099	0.446921	0.192318
10345101	0.967203	0.0093375		10345101	0.977893	-0.00589625		10345101	0.976198	-0.0104618			10345101	0.212804	0.206079		10444814	1.54e-08	-1.82746		10345101	0.604612	-0.134251
10345141	1.22e-07	0.725355		10345141	3.08e-05	0.514338		10345141	0.0280734	0.309			10345141	0.97878	0.00616275		10445112	1.54e-08	-2.32151		10345141	0.826832	0.0634912
10345167	0.713726	-0.0591192		10345167	0.652106	-0.070081		10345167	0.373414	-0.151944			10345167	0.97878	-0.005987		10342761	1.54e-08	-1.22454		10345167	0.972457	0.012591
10345172	0.917331	0.0234332		10345172	0.358242	-0.15148		10345172	0.809818	0.0702788			10345172	0.729947	0.0765365		10450682	1.61e-08	-1.30265		10345172	0.961657	0.0214307
10345174	0.660977	-0.070805		10345174	5.73e-06	0.574773		10345174	0.0731683	0.263666			10345174	0.542565	-0.103027		10482517	1.61e-08	-1.37398		10345174	0.778401	-0.0780475
10345181	0.123921	-0.261535		10345181	0.718552	-0.0781343		10345181	0.521103	0.160249			10345181	0.591333	-0.121166		10420030	1.71e-08	-1.18222		10345181	0.696311	-0.129852
10345183	0.0415166	0.289732		10345183	0.00142216	0.434068		10345183	0.757589	0.0816993			10345183	0.471417	0.133123		10531980	1.72e-08	-2.01305		10345183	0.554001	0.154766
10345190	0.758141	-0.06889		10345190	0.334747	-0.176327		10345190	0.496719	-0.167732			10345190	0.672204	0.100875		10450860	1.85e-08	-1.14594		10345190	0.998966	-0.0006115
10345197	0.877809	-0.024241		10345197	0.917749	-0.017079		10345197	0.556292	0.0977202			10345197	0.0397072	0.262194		10444068	2.01e-08	-1.21947		10345197	0.894816	0.0371515
10345200	0.246069	-0.133344		10345200	0.90304	0.0197445		10345200	0.966136	0.0112323			10345200	0.974939	0.006139		10338280	2.06e-08	-1.26134		10345200	0.92586	-0.0286165
10345203	0.353167	-0.147238		10345203	0.559708	-0.100109		10345203	0.757951	0.0807367			10345203	0.369588	-0.158176		10439268	2.12e-08	-1.43081		10345203	0.436291	0.18746
10345206	0.33293	0.145148		10345206	0.93998	0.015809		10345206	0.33526	0.176868			10345206	0.164179	0.222813		10583008	2.15e-08	-1.33303		10345206	0.51831	0.155324
10345212	0.522766	-0.10321		10345212	0.23398	0.170555		10345212	0.567834	-0.120632			10345212	0.27513	0.179813		10341289	2.24e-08	-0.982819		10345212	0.907681	-0.042175
10345224	0.983267	0.0049545		10345224	0.924333	0.0201792		10345224	0.46519	-0.145966			10345224	0.70995	0.0751612		10341395	2.51e-08	-1.45749		10345224	0.570294	0.142883
10345226	0.652934	0.0825445		10345226	0.176518	0.20242		10345226	0.393988	0.173429			10345226	0.872883	0.0385397		10383214	3.22e-08	-1.76494		10345226	0.955644	-0.0253865
10345228	0.0736961	-0.248709		10345228	0.247041	-0.16965		10345228	0.940976	-0.0236832			10345228	0.0635646	0.302389		10398039	4.29e-08	-2.90236		10345228	0.339179	0.213593
10345230	0.0404638	0.352162		10345230	0.000680316	0.560747		10345230	0.705443	0.114549			10345230	0.931372	-0.026041		10547976	4.44e-08	-1.49594		10345230	0.66689	0.146459
10345241	0.0117435	0.821177		10345241	0.51372	0.258651		10345241	0.986212	0.0161082			10345241	0.960377	-0.0298868		10455957	4.66e-08	-2.08674		10345241	0.864184	-0.141908
10345352	0.508597	-0.103843		10345352	0.169656	-0.18768		10345352	0.661781	-0.0978851			10345352	0.737568	0.0667263		10435457	4.89e-08	-1.61999		10345352	0.966024	0.0170895
10345357	0.163659	-0.264286		10345357	0.52044	-0.138486		10345357	0.565411	-0.162675			10345357	0.468288	0.169812		10394068	5.59e-08	-1.83774		10345357	0.583006	0.184604
10345368	0.00657378	0.454693		10345368	2.82e-05	0.706639		10345368	0.000229037	0.690254			10345368	0.0766892	-0.361538		10444821	9.82e-08	-1.35437		10345368	0.616716	0.16396
10345370	0.544173	0.240273		10345370	0.350584	0.340403		10345370	0.807735	0.157191			10345370	0.849906	0.102073		10566144	1.09e-07	-1.19668		10345370	0.961146	0.0492348
10345387	0.134649	-0.235265		10345387	0.521033	-0.115873		10345387	0.595381	-0.129084			10345387	0.940448	-0.0199985		10574153	1.09e-07	-0.794497		10345387	0.788921	0.0899225
10345393	0.0298738	-0.346571		10345393	0.0432084	-0.318848		10345393	0.326988	-0.214425			10345393	0.614935	0.112977		10538590	1.16e-07	-1.90071		10345393	0.960019	-0.025863
10345401	0.0890787	-0.252771		10345401	0.314833	-0.161357		10345401	0.120254	-0.273056			10345401	0.865947	-0.0410092		10339765	1.19e-07	-1.39768		10345401	0.974055	0.0141768
10345404	0.352565	0.282945		10345404	0.442805	-0.239842		10345404	0.701986	0.182034			10345404	0.989312	-0.00657625		10566326	1.31e-07	-1.39288		10345404	0.821604	0.140611
10345406	0.860414	-0.066736		10345406	0.327148	-0.280895		10345406	0.875413	0.0888127			10345406	0.931595	-0.0389475		10452815	1.57e-07	-1.17891		10345406	0.959187	-0.042489
10345409	0.751235	0.0927995		10345409	0.895453	0.0432403		10345409	0.883062	0.0704015			10345409	0.847764	-0.068176		10496539	1.67e-07	-3.19412		10345409	0.89875	0.0733297
10345411	0.983298	0.00927		10345411	0.80956	-0.0873055		10345411	0.824878	0.114532			10345411	0.777614	0.112615		10462618	2.04e-07	-2.59932		10345411	0.972198	0.0269388
10345423	0.3165	0.19538		10345423	0.0108172	0.430085		10345423	0.471612	0.186384			10345423	0.00866299	0.583595		10581813	2.41e-07	-1.4945		10345423	0.338882	0.274203
10345436	0.709081	-0.170949		10345436	0.410442	0.327072		10345436	0.00501076	1.06232			10345436	0.282438	-0.459035		10482929	2.48e-07	-1.36578		10345436	0.336184	-0.546198
10345438	0.316501	-0.175049		10345438	0.984235	0.00485075		10345438	0.999507	-0.00029575			10345438	0.151287	0.268525		10496555	2.67e-07	-1.5321		10345438	0.781564	0.0962328
10345440	0.751559	-0.0610245		10345440	0.0250898	-0.309699		10345440	0.528243	-0.137155			10345440	0.832216	-0.0488005		10444236	2.7e-07	-1.88782		10345440	0.628043	0.132906
10345442	0.0372374	-0.554113		10345442	0.917749	-0.0427755		10345442	0.492884	-0.273999			10345442	0.013814	-0.808591		10339750	2.8e-07	-1.45685		10345442	0.73612	-0.189202
10345445	2.72e-06	-0.940602		10345445	0.00227254	-0.56364		10345445	0.000956425	-0.692542			10345445	0.185164	-0.306689		10341016	3.05e-07	-1.37412		10345445	0.147645	-0.407892
10345457	0.464257	-0.146511		10345457	0.321014	-0.186949		10345457	0.336679	-0.224149			10345457	0.86463	0.0484115		10574100	3.45e-07	-1.07375		10345457	0.86915	0.0705387
10345482	0.633903	-0.086159		10345482	0.0148329	-0.336632		10345482	0.00343916	-0.45504			10345482	0.749093	0.0699748		10433507	5.14e-07	-1.43751		10345482	0.961657	0.0208345
10345492	0.75631	0.0673032		10345492	0.619508	-0.0995552		10345492	0.261238	-0.235676			10345492	0.63833	-0.106335		10444780	5.62e-07	-0.85468		10345492	0.82073	0.0834908
10345504	0.764399	-0.051225		10345504	0.157415	-0.182597		10345504	0.990705	0.00409917			10345504	0.0219462	0.346735		10566333	5.88e-07	-1.2571		10345504	0.737403	0.088055
10345509	0.0364581	-0.445265		10345509	0.0341468	-0.441219		10345509	0.314825	-0.289802			10345509	0.31816	-0.26314		10343468	6.36e-07	-1.27612		10345509	0.0208347	-0.633452
10345527	0.871542	-0.0369695		10345527	0.0710458	-0.277784		10345527	0.875906	-0.0530139			10345527	0.616961	-0.108293		10429573	6.37e-07	-1.71223		10345527	0.796851	-0.089145
10345529	0.370352	-0.16414		10345529	0.973985	0.0084245		10345529	0.715375	-0.105037			10345529	0.487697	-0.146983		10545479	6.37e-07	-0.671192		10345529	0.692387	-0.129147
10345546	0.90672	-0.0243918		10345546	0.813724	-0.0461795		10345546	0.723455	0.0876237			10345546	0.604803	0.099351		10551009	6.37e-07	-0.671192		10345546	0.711504	0.105687
10345548	0.44636	-0.144633		10345548	0.942448	-0.0184195		10345548	0.873395	0.056661			10345548	0.625234	0.111485		10383233	6.38e-07	-1.68676		10345548	0.825077	0.0829358
10345550	0.676816	-0.0807413		10345550	0.937881	-0.0184458		10345550	0.7585	0.0858205			10345550	0.783775	0.0642158		10580754	6.72e-07	-1.25125		10345550	0.576009	0.155347
10345552	0.605029	-0.111324		10345552	0.765355	0.0706622		10345552	0.251424	-0.258752			10345552	0.246945	-0.243647		10483110	6.84e-07	-1.31918		10345552	0.456294	-0.222577
10345554	0.920449	0.02283		10345554	0.272414	0.177785		10345554	0.984852	-0.00803575			10345554	0.0724425	0.319581		10444802	7.47e-07	-0.746363		10345554	0.802357	0.0844287
10345556	0.503602	-0.133045		10345556	0.97655	-0.00778825		10345556	0.902885	0.0464459			10345556	0.854828	-0.0505483		10383202	8.05e-07	-1.8066		10345556	0.946261	0.0347845
10345558	0.321085	-0.156036		10345558	0.560591	-0.100251		10345558	0.228798	-0.219075			10345558	0.816417	0.0522152		10383204	8.05e-07	-1.72474		10345558	0.819492	-0.0742648
10345571	0.113986	-0.268167		10345571	0.41701	-0.152602		10345571	0.947676	0.0253223			10345571	0.242963	0.233509		10582862	9.19e-07	-1.52949		10345571	0.775414	0.103029
10345580	0.152545	0.438439		10345580	0.97655	-0.013437		10345580	0.302262	-0.405307			10345580	0.171428	0.478189		10381408	1.02e-06	-0.933101		10345580	0.727083	-0.213932
10345608	0.0417394	-0.218135		10345608	0.567987	-0.0749662		10345608	0.29059	-0.150855			10345608	0.542735	0.0876315		10395259	1.03e-06	-0.983968		10345608	0.585399	0.109116
10345616	0.000934289	0.420127		10345616	7.69e-07	0.663871		10345616	0.00101697	0.463542			10345616	0.815826	-0.048207		10347933	1.09e-06	-1.49026		10345616	0.406497	0.181616
10345620	0.0193257	-0.294949		10345620	0.00576554	-0.338109		10345620	0.278752	-0.183399			10345620	0.0470409	0.303185		10383168	1.09e-06	-1.71731		10345620	0.986164	-0.0069185
10345626	0.970015	0.0089425		10345626	0.366796	0.144815		10345626	0.873599	0.0496107			10345626	0.186205	-0.226295		10462621	1.09e-06	-1.97467		10345626	0.817861	-0.0756147
10345656	0.853041	-0.0393638		10345656	0.199864	-0.196354		10345656	0.715413	-0.0946493			10345656	0.873483	-0.0388107		10555862	1.22e-06	-0.691577		10345656	0.720548	-0.108351
10345666	0.049141	0.365812		10345666	0.0351367	0.38118		10345666	0.872432	0.0649385			10345666	0.148873	0.317891		10385504	1.25e-06	-1.48974		10345666	0.960019	0.0291737
10345675	0.219555	-0.341872		10345675	0.189057	0.356598		10345675	0.367213	0.325843			10345675	0.288303	-0.338066		10383152	1.35e-06	-1.69232		10345675	0.895329	0.0900285
10345698	0.335828	0.11837		10345698	0.000179965	0.398675		10345698	0.0364208	0.260387			10345698	0.475076	-0.10229		10383206	1.43e-06	-1.79682		10345698	0.844958	-0.0514575
10345704	0.177524	-0.259519		10345704	0.124531	-0.284969		10345704	0.226593	0.283428			10345704	0.330462	0.219452		10534909	1.45e-06	-1.1291		10345704	0.495715	0.219886
10345706	0.0725118	0.227327		10345706	0.00823607	0.315767		10345706	0.00943172	0.354343			10345706	0.313783	-0.155169		10383194	1.51e-06	-1.5765		10345706	0.507863	0.147224
10345715	0.073064	-0.281177		10345715	0.176187	-0.217322		10345715	0.0152411	-0.413453			10345715	0.119686	-0.285399		10383196	2.04e-06	-1.68184		10345715	0.575335	-0.160246
10345752	0.653715	0.37636		10345752	0.494089	0.531308		10345752	0.5672	0.590813			10345752	0.999024	-0.0011405		10383210	2.04e-06	-1.6252		10345752	0.498728	0.789392
10345762	0.534785	-0.122937		10345762	0.33389	0.176059		10345762	0.853839	-0.0638834			10345762	0.523564	-0.139501		10519060	2.07e-06	-1.13887		10345762	0.954641	0.029639
10345777	0.344311	0.333693		10345777	0.533099	0.235297		10345777	0.384628	0.384546			10345777	0.960473	-0.0279942		10450704	2.12e-06	-0.874196		10345777	0.777101	0.19603
10345791	0.643065	-0.169016		10345791	0.726265	-0.133493		10345791	0.992521	-0.00785875			10345791	0.269689	-0.387634		10429843	2.38e-06	-0.934516		10345791	0.365699	-0.428997
10345807	0.89649	0.0750703		10345807	0.350259	0.4018		10345807	0.559178	0.351279			10345807	0.88404	0.093984		10429568	2.51e-06	-1.66666		10345807	0.58343	0.393977
10345824	0.00241088	-1.38866		10345824	0.380724	-0.465251		10345824	0.436901	-0.529467			10345824	0.216408	-0.701106		10588786	2.65e-06	-1.3126		10345824	0.660585	-0.405643
10345840	0.183543	-0.427136		10345840	0.220314	-0.393898		10345840	0.893614	0.0909247			10345840	0.32388	0.369849		10383192	2.97e-06	-1.72702		10345840	0.707973	-0.233659
10345855	0.973132	0.0167813		10345855	0.958647	-0.0242395		10345855	0.581521	0.25995			10345855	0.613769	0.209022		10383198	3.01e-06	-1.63533		10345855	0.810376	-0.162467
10345869	0.0664583	0.858205		10345869	0.322336	0.505415		10345869	0.285174	0.65503			10345869	0.71033	0.254778		10383212	3.27e-06	-1.58204		10345869	0.899938	0.154289
10345875	0.224322	-0.158348		10345875	0.424656	0.110965		10345875	0.25718	-0.180074			10345875	0.778797	-0.0530122		10339726	3.58e-06	-0.94194		10345875	0.796528	-0.069974
10345877	0.752032	-0.0699473		10345877	0.91659	-0.0266375		10345877	0.785852	0.0855849			10345877	0.83961	0.0536965		10524621	4e-06	-2.0826		10345877	0.835277	0.0799278
10345879	0.271463	-0.200674		10345879	0.724665	-0.078338		10345879	0.571839	-0.148712			10345879	0.170404	0.273978		10378068	4.35e-06	-1.81751		10345879	0.814707	0.089726
10345882	7.87e-05	0.4724		10345882	0.000154507	0.439853		10345882	0.000301402	0.4728			10345882	0.79387	-0.0489955		10538753	4.35e-06	-1.22813		10345882	0.924305	0.0327728
10345895	0.897562	0.0319835		10345895	0.613384	-0.105122		10345895	0.967452	0.0168905			10345895	0.316092	0.206096		10394060	4.46e-06	-2.27299		10345895	0.654224	-0.146148
10345902	0.980776	0.0062085		10345902	0.843777	0.0431025		10345902	0.980302	0.00981008			10345902	0.964957	0.0121685		10383200	5.23e-06	-1.66995		10345902	0.559962	-0.163141
10345904	0.018033	0.305769		10345904	0.0208332	0.294036		10345904	0.175467	0.222856			10345904	0.291721	0.170014		10451287	5.23e-06	-1.70369		10345904	0.388478	0.188959
10345909	0.872397	-0.0381575		10345909	0.417422	0.148995		10345909	0.916243	0.0391725			10345909	0.466428	0.151932		10462390	5.67e-06	-2.44641		10345909	0.798871	0.091845
10345911	0.63061	0.0895025		10345911	0.431934	0.133337		10345911	0.125103	0.274885			10345911	0.974433	-0.0088575		10347928	6.04e-06	-1.11776		10345911	0.897082	0.0507565
10345913	0.570158	-0.107094		10345913	0.810003	0.0522657		10345913	0.89834	0.0446881			10345913	0.858716	-0.0453937		10582874	6.04e-06	-1.11776		10345913	0.917029	-0.044823
10345921	0.690555	-0.0783158		10345921	0.417243	0.139985		10345921	0.302375	0.209017			10345921	0.536177	0.125193		10444788	6.94e-06	-0.850248		10345921	0.994912	-0.00322175
10345926	0.110211	-0.194744		10345926	0.858368	-0.0305323		10345926	0.75991	-0.067405			10345926	0.820343	0.0429213		10571984	6.94e-06	-1.88031		10345926	0.869035	-0.0491325
10345928	0.177455	-0.234597		10345928	0.897354	-0.0322153		10345928	0.615116	0.13539			10345928	0.885679	-0.039703		10533256	8.01e-06	-1.03977		10345928	0.777593	0.102229
10345930	0.301336	0.152559		10345930	0.00676878	0.346662		10345930	0.564105	0.120895			10345930	0.00841807	-0.446002		10444229	8.04e-06	-1.71035		10345930	0.570985	-0.139844
10345967	5.74e-06	0.665873		10345967	3.24e-06	0.673927		10345967	0.00243748	0.469768			10345967	0.67814	0.0861438		10574147	8.04e-06	-0.806563		10345967	0.665456	0.122061
10345981	0.000183881	0.454323		10345981	2.19e-06	0.593581		10345981	0.000124123	0.517013			10345981	0.792823	-0.05051		10360391	8.06e-06	-1.64417		10345981	0.616944	0.117462
10346000	0.0117909	0.753429		10346000	0.0126575	0.732784		10346000	0.501541	0.308348			10346000	0.929473	-0.0471538		10569890	8.25e-06	-0.775607		10346000	0.819669	0.160216
10346015	0.909679	-0.064525		10346015	0.779006	-0.146182		10346015	0.302892	-0.522667			10346015	0.661241	0.237432		10356248	8.85e-06	-1.05974		10346015	0.669818	0.31862
10346067	0.714109	0.056194		10346067	0.559336	-0.0827038		10346067	0.888174	0.036292			10346067	0.740223	0.0585135		10383208	8.93e-06	-1.57521		10346067	0.971378	0.0127692
10346069	0.346352	0.142231		10346069	0.316687	0.148607		10346069	0.962008	0.0158906			10346069	0.515888	-0.115868		10434778	1.07e-05	-2.12865		10346069	0.357569	-0.203323
10346072	0.596337	0.10707		10346072	0.694972	-0.083296		10346072	0.756062	-0.0942222			10346072	0.359926	0.186844		10537227	1.1e-05	-1.28008		10346072	0.516167	-0.189818
10346074	0.340418	0.181409		10346074	1.85e-05	0.719836		10346074	0.00983583	0.480475			10346074	0.723722	-0.0898038		10582868	1.11e-05	-0.992576		10346074	0.859549	0.0744127
10346098	0.350159	-0.118445		10346098	0.435665	0.101117		10346098	0.959	0.0139697			10346098	0.466553	-0.106455		10601581	1.12e-05	-1.1147		10346098	0.971529	0.0122725
10346105	0.834397	0.0265375		10346105	0.013221	0.210127		10346105	0.581672	0.0770108			10346105	0.0491337	-0.206315		10452978	1.22e-05	-0.647789		10346105	0.916943	-0.0256575
10346107	0.98684	0.00341675		10346107	0.764414	-0.0481625		10346107	0.443003	0.130983			10346107	0.655161	0.0749415		10542040	1.22e-05	-0.736545		10346107	0.971611	0.0126952
10346109	0.37689	0.175065		10346109	0.0105369	0.42917		10346109	0.0502644	0.392066			10346109	0.926981	-0.0279033		10541307	1.35e-05	-1.53223		10346109	0.880516	0.0673572
10346114	0.675971	-0.123612		10346114	0.00141848	-0.699648		10346114	0.0376546	-0.539879			10346114	0.91656	0.0412965		10405619	1.43e-05	-0.864745		10346114	0.839553	-0.110265
10346116	0.985404	0.00417425		10346116	0.419076	0.123191		10346116	0.926587	0.0289078			10346116	0.680656	0.0798568		10475414	1.63e-05	-0.873375		10346116	0.836146	0.0650608
10346137	0.369616	-0.137157		10346137	0.857449	-0.0350755		10346137	0.414985	-0.157523			10346137	0.234076	0.195108		10356262	1.8e-05	-1.24441		10346137	0.959187	-0.0225018
10346139	0.228168	0.206245		10346139	0.851835	-0.04286		10346139	0.997011	-0.00137775			10346139	0.0832063	0.32934		10361133	1.83e-05	-1.5896		10346139	0.727185	0.116318
10346141	0.355134	-0.122455		10346141	0.456356	0.101792		10346141	0.163505	-0.203676			10346141	0.989312	0.00288275		10579532	1.84e-05	-1.48562		10346141	0.97331	0.011733
10346146	0.620732	-0.0954963		10346146	0.848889	-0.0422218		10346146	0.34506	0.199696			10346146	0.246315	0.21695		10374236	2.1e-05	-1.05537		10346146	0.792019	0.0904097
10346150	0.430647	0.34042		10346150	0.198331	0.50339		10346150	0.55083	-0.345456			10346150	0.710535	0.205358		10356278	2.14e-05	-1.05733		10346150	0.986185	-0.0200472
10346164	0.00213869	1.15263		10346164	0.0173956	0.886088		10346164	0.801184	0.190027			10346164	0.589853	0.28568		10608649	2.19e-05	-0.755065		10346164	0.881724	-0.147591
10346168	0.278108	-0.327185		10346168	0.151977	-0.406847		10346168	0.109134	-0.529721			10346168	0.292369	-0.356239		10347948	2.3e-05	-1.29838		10346168	0.0159853	-0.843037
10346191	7.27e-07	-1.53307		10346191	2.43e-10	-2.17312		10346191	0.0102148	-0.821827			10346191	0.282436	-0.385484		10356269	2.53e-05	-1.08221		10346191	7.21e-07	-1.71484
10346222	0.709081	-0.170949		10346222	0.410442	0.327072		10346222	0.00501076	1.06232			10346222	0.282438	-0.459035		10415282	2.75e-05	-0.76066		10346222	0.336184	-0.546198
10346224	0.0113544	0.483166		10346224	0.828624	0.0602627		10346224	0.410856	0.228864			10346224	0.965533	0.0153465		10489850	3.19e-05	-0.969631		10346224	0.562664	0.207796
10346235	0.00814467	0.359422		10346235	0.00152128	0.42181		10346235	0.0118851	0.384136			10346235	0.28251	0.183039		10500911	3.32e-05	-0.720719		10346235	0.796824	0.0800817
10346250	0.558485	0.193096		10346250	0.341161	0.286498		10346250	0.707604	0.179367			10346250	0.919975	-0.0470168		10508392	3.96e-05	-1.06162		10346250	0.946904	0.05569
10346255	0.0126117	0.441136		10346255	0.0472253	0.351413		10346255	0.767183	0.100224			10346255	0.0766892	0.380033		10521709	4.8e-05	-1.00162		10346255	0.820824	0.0940732
10346260	0.0219362	0.309316		10346260	0.00240851	0.396933		10346260	0.0128223	0.37437			10346260	0.342883	-0.161051		10531724	5.24e-05	-1.65401		10346260	0.203055	0.263813
10346269	0.877764	-0.029027		10346269	0.956951	-0.0108092		10346269	0.704985	0.0850502			10346269	0.80213	-0.0504657		10420488	5.36e-05	-1.33308		10346269	0.809574	-0.0700072
10346298	0.750884	-0.0980093		10346298	0.68681	-0.118965		10346298	0.751193	-0.133492			10346298	0.812932	0.0858938		10493565	5.59e-05	-0.734363		10346298	0.582393	-0.233423
10346303	0.117177	-0.244775		10346303	0.837483	-0.0446125		10346303	0.831718	-0.065525			10346303	0.0882177	-0.307337		10452980	5.65e-05	-0.90728		10346303	0.854221	0.068015
10346310	0.309824	0.190702		10346310	0.000423602	0.575901		10346310	0.0575955	0.371677			10346310	0.442972	0.167662		10430344	5.99e-05	-1.42634		10346310	0.58516	0.17285
10346321	0.00610006	0.511803		10346321	0.146	0.285757		10346321	0.0533933	0.42512			10346321	0.949849	-0.0216535		10462613	6.58e-05	-1.51668		10346321	0.214919	0.3619
10346323	0.160605	-0.279256		10346323	0.102677	0.311887		10346323	0.981159	-0.0119161			10346323	0.982975	-0.00737375		10389143	6.65e-05	-1.3914		10346323	0.285903	0.321626
10346328	0.31176	0.141792		10346328	0.0325691	0.26373		10346328	0.17415	0.215213			10346328	0.0757396	-0.267443		10491091	6.93e-05	-1.67763		10346328	0.950288	0.0246525
10346330	0.237779	0.459297		10346330	0.677372	0.193525		10346330	0.920532	0.0837677			10346330	0.837908	0.11974		10520250	7.28e-05	-0.538508		10346330	0.816273	-0.192159
10346337	0.733871	-0.0524405		10346337	0.526375	-0.0871665		10346337	0.786646	0.0600648			10346337	0.418121	0.118654		10538290	7.45e-05	-1.10179		10346337	0.360943	0.172932
10346340	0.82034	0.0418658		10346340	0.707706	0.0636397		10346340	0.962733	0.014967			10346340	0.109287	-0.246258		10420320	7.62e-05	-0.694391		10346340	0.998546	0.0007005
10346348	0.899451	0.053619		10346348	0.461845	-0.242789		10346348	0.164364	0.48957			10346348	0.962488	-0.0239635		10359697	7.94e-05	-0.73613		10346348	0.746289	0.193578
10346365	0.0288052	0.56987		10346365	0.784011	0.099859		10346365	0.0277069	0.64838			10346365	0.960539	-0.0233392		10368644	8.88e-05	-1.45363		10346365	0.218663	0.494206
10346374	0.0495686	0.682898		10346374	0.313561	0.385438		10346374	0.832418	0.149655			10346374	0.927014	0.0552947		10425049	9.52e-05	-1.58103		10346374	0.888672	-0.126768
10346410	0.0134566	0.901479		10346410	0.0677404	0.673593		10346410	0.664492	0.274738			10346410	0.454257	-0.359443		10340507	0.000109293	-0.868898		10346410	0.746542	-0.253225
10346448	0.483707	-0.233472		10346448	0.907639	-0.04994		10346448	0.925521	-0.0619888			10346448	0.781037	-0.121747		10533213	0.000115642	-1.57481		10346448	0.799329	-0.160984
10346485	0.2511	-0.193977		10346485	0.696311	-0.079216		10346485	0.950134	-0.0229543			10346485	0.911565	-0.0297245		10580752	0.000123568	-0.764073		10346485	0.869828	-0.064358
10346523	0.251141	-0.201805		10346523	0.133722	0.248557		10346523	0.768327	0.0899625			10346523	0.676338	-0.0983375		10584435	0.000135499	-0.637465		10346523	0.992596	0.0049075
10346533	0.199338	-0.192246		10346533	0.106137	0.229538		10346533	0.245539	0.212203			10346533	0.820708	0.0509155		10450699	0.000139694	-0.720442		10346533	0.634711	0.129463
10346544	5.31e-06	0.60441		10346544	1.33e-05	0.558491		10346544	0.000380267	0.498651			10346544	0.776723	0.0569595		10502791	0.000148684	-2.04008		10346544	0.965877	-0.0168377
10346549	0.0126902	0.316535		10346549	0.000127672	0.481312		10346549	0.000358528	0.502947			10346549	0.873961	0.0343375		10430174	0.000156498	-1.60796		10346549	0.343125	0.200322
10346551	0.0214736	-0.245332		10346551	0.228812	-0.138318		10346551	0.0441109	-0.248257			10346551	0.738799	-0.0546225		10444830	0.000197646	-0.694483		10346551	0.807423	-0.0600572
10346562	0.0216363	-0.371536		10346562	0.00417844	-0.449711		10346562	0.0394647	-0.383136			10346562	0.0595273	-0.367809		10360382	0.000229624	-1.63723		10346562	0.432513	-0.219491
10346564	0.269578	-0.18171		10346564	0.19366	-0.205651		10346564	0.114735	-0.286878			10346564	0.582803	-0.113589		10461093	0.000230998	-0.995464		10346564	0.671318	-0.126835
10346576	2.51e-06	0.839173		10346576	0.263746	0.20674		10346576	0.913415	0.0432361			10346576	0.542497	0.140255		10449303	0.000237724	-0.624213		10346576	0.966712	0.0220015
10346592	0.142721	-0.173282		10346592	0.267805	-0.135642		10346592	0.440944	0.12668			10346592	0.0270634	0.299826		10360377	0.000244776	-1.2618		10346592	0.595832	0.112773
10346594	0.523566	0.140253		10346594	0.633618	0.110129		10346594	0.809274	-0.0875543			10346594	0.441079	0.181502		10466972	0.000245596	0.478666		10346594	0.61898	-0.17402
10346607	0.278668	0.338336		10346607	0.478509	0.237907		10346607	0.969432	0.0276945			10346607	0.240857	0.40704		10425031	0.000255525	-1.33131		10346607	0.853212	-0.1291
10346611	0.0266506	0.540565		10346611	0.402842	0.234679		10346611	0.783278	0.129987			10346611	0.111662	0.465126		10544891	0.000308814	-0.6208		10346611	0.898897	-0.0832497
10346634	0.995494	-0.002695		10346634	0.00411276	0.70759		10346634	0.212414	0.410531			10346634	0.619298	-0.179004		10450075	0.000324242	-0.903423		10346634	0.780304	0.158692
10346651	0.897412	0.0474275		10346651	0.939739	-0.029105		10346651	0.838758	-0.102732			10346651	0.315307	-0.30484		10594053	0.000344078	-0.603398		10346651	0.543664	-0.272678
10346668	0.262622	0.19596		10346668	0.238148	-0.20245		10346668	0.0284079	-0.395127			10346668	0.0109158	-0.510166		10354521	0.000360839	-0.6717		10346668	0.960019	-0.0251385
10346678	0.00201377	0.466823		10346678	0.00177212	0.464068		10346678	0.0265275	0.385305			10346678	0.893313	-0.0353142		10569102	0.000367659	-1.86268		10346678	0.878252	0.0608395
10346695	0.142087	0.403756		10346695	0.245166	0.327879		10346695	0.913228	0.0666644			10346695	0.813366	0.0989732		10516518	0.000388637	-0.716185		10346695	0.774046	-0.165853
10346722	0.143022	0.442279		10346722	0.24243	0.361605		10346722	0.922554	-0.0657469			10346722	0.977888	-0.0148585		10531415	0.000390415	-3.02281		10346722	0.908174	-0.0903817
10346747	0.348519	0.195539		10346747	0.0457347	0.363928		10346747	0.360351	0.235215			10346747	0.427019	0.188366		10360306	0.000390984	-1.27356		10346747	0.367126	0.276378
10346762	0.993542	0.002068		10346762	0.0618175	-0.251241		10346762	0.35252	0.174587			10346762	0.315014	0.16889		10429560	0.000401186	-1.5916		10346762	0.960991	0.02073
10346764	0.00690783	0.55841		10346764	0.00063049	0.695504		10346764	0.247457	0.318763			10346764	0.825519	-0.074882		10377603	0.00040321	-0.459781		10346764	0.899938	-0.070701
10346780	0.0754078	-0.246278		10346780	0.284461	0.158745		10346780	0.876224	0.0465008			10346780	0.100567	-0.266248		10415319	0.000422158	-1.03272		10346780	0.997226	0.0014825
10346783	0.593943	-0.108452		10346783	0.424606	-0.150472		10346783	0.0599345	-0.357752			10346783	0.819237	0.060093		10351509	0.00045019	-1.8101		10346783	0.0906834	-0.388722
10346790	0.0959285	-0.311435		10346790	0.24951	-0.225288		10346790	0.295351	-0.255261			10346790	0.241206	-0.260174		10566346	0.000469579	-0.909449		10346790	0.324355	-0.292921
10346799	0.0678342	-0.53307		10346799	0.806557	0.0995565		10346799	0.996087	-0.00399033			10346799	0.115886	-0.537718		10533246	0.000481042	-1.55193		10346799	0.141503	-0.615371
10346808	4.82e-06	0.460987		10346808	3.81e-07	0.518057		10346808	0.000116208	0.412992			10346808	0.714825	-0.0533275		10429564	0.000527663	-0.87048		10346808	0.996653	0.0013175
10346810	0.374654	0.257258		10346810	0.223772	0.329792		10346810	0.966366	0.0267597			10346810	0.488984	-0.23176		10415293	0.000549099	-0.520231		10346810	0.900356	0.0844515
10346838	0.48157	0.214874		10346838	0.0173724	0.594982		10346838	0.752061	0.151059			10346838	0.860368	-0.0754612		10529887	0.000563205	-0.486383		10346838	0.990155	-0.0100705
10346840	0.125985	-0.250802		10346840	0.68624	-0.0826275		10346840	0.93796	-0.0291267			10346840	0.92979	0.02433		10512067	0.000582331	-0.815631		10346840	0.866366	-0.0667825
10346843	0.632552	-0.273823		10346843	0.853806	-0.120749		10346843	0.455277	-0.495545			10346843	0.67899	0.272953		10388902	0.000585522	-1.20834		10346843	0.446921	-0.593162
10346867	0.0367902	0.22774		10346867	0.000104874	0.412598		10346867	0.0368773	0.258447			10346867	0.631895	-0.07384		10405125	0.000585522	-0.639838		10346867	0.782503	0.066585
10346874	0.720412	0.122064		10346874	0.0100432	0.635448		10346874	0.189239	0.426074			10346874	0.252041	-0.3585		10578493	0.000586008	-0.665987		10346874	0.973081	0.0257617
10346876	0.00447973	-0.555425		10346876	0.93998	0.0236197		10346876	0.397155	-0.240607			10346876	0.572985	-0.154326		10461594	0.000600009	-1.68113		10346876	0.659584	0.17378
10346878	0.017036	0.289778		10346878	0.834951	-0.0369833		10346878	0.690884	-0.0858027			10346878	0.149554	-0.211595		10563597	0.000624946	-3.18365		10346878	0.900417	0.0407947
10346882	0.234568	0.519973		10346882	0.32661	0.440991		10346882	0.88749	-0.12754			10346882	0.191044	0.636567		10525158	0.000634829	-0.964298		10346882	0.981426	-0.0288705
10346914	0.182085	0.236654		10346914	0.000211259	0.600279		10346914	0.00870693	0.480981			10346914	0.493075	-0.150751		10608653	0.000649271	-0.429289		10346914	0.238381	0.304619
10346928	0.618156	0.0843617		10346928	0.956063	-0.0117005		10346928	0.34998	-0.174116			10346928	0.854865	0.0408227		10430190	0.000677018	-0.911464		10346928	0.427844	0.182266
10346938	0.966756	0.011513		10346938	0.846405	0.046694		10346938	0.971623	0.0152468			10346938	0.778797	0.0730158		10548552	0.000684724	-1.27677		10346938	0.961558	-0.0246085
10346941	0.864703	0.0276778		10346941	0.558011	0.0786478		10346941	0.00714995	0.323636			10346941	0.845342	-0.0352613		10566358	0.000684724	-1.49379		10346941	0.865345	-0.0467438
10346943	0.00785567	0.31568		10346943	9.99e-05	0.460251		10346943	0.351596	0.156318			10346943	0.64108	-0.0802965		10445119	0.000689108	-0.857901		10346943	0.847618	0.0562588
10346960	0.0353329	-0.391854		10346960	0.0732189	-0.333121		10346960	0.232447	-0.288135			10346960	0.2376	-0.268122		10406928	0.000713481	-0.985864		10346960	0.914448	-0.0557178
10346970	0.916171	-0.0315708		10346970	0.57844	-0.134253		10346970	0.166495	-0.338198			10346970	0.596235	-0.143495		10379535	0.000732208	-1.74243		10346970	0.761861	-0.128123
10347018	0.785214	0.0549398		10347018	0.584149	-0.0981815		10347018	0.988641	-0.0057605			10347018	0.86256	0.041875		10466130	0.000767822	-0.590044		10347018	0.983149	-0.009323
10347033	0.595804	-0.0667165		10347033	0.728379	0.0469232		10347033	0.807149	0.0491016			10347033	0.233117	0.14721		10417526	0.000773513	-1.33099		10347033	0.58592	0.103348
10347036	0.340876	0.413482		10347036	0.348488	0.405222		10347036	0.489895	0.399733			10347036	0.0798191	-0.809437		10576034	0.000865051	-0.920926		10347036	0.918441	0.11102
10347058	0.826368	0.0390752		10347058	0.889272	-0.0261002		10347058	0.801451	-0.0612822			10347058	0.263824	-0.1699		10403273	0.000872268	-0.614384		10347058	0.781044	-0.076287
10347060	0.290268	0.195277		10347060	0.86443	-0.0417005		10347060	0.562652	-0.152298			10347060	0.633527	-0.113075		10439463	0.000872647	0.362829		10347060	0.928286	0.0439522
10347073	0.602053	0.0937777		10347073	0.114833	-0.231584		10347073	0.996613	-0.00158975			10347073	0.565639	0.113035		10548345	0.00090226	-1.07891		10347073	0.411238	0.200681
10347106	0.976265	-0.00626		10347106	0.581337	0.084178		10347106	0.996354	0.00159825			10347106	0.0819241	0.257547		10456005	0.00103019	-1.22554		10347106	0.506788	0.146648
10347117	0.791744	-0.0584665		10347117	0.656519	0.0903927		10347117	0.794983	0.0805793			10347117	0.304321	0.201396		10450675	0.00104967	-1.1329		10347117	0.725501	0.116887
10347158	0.917458	0.0226583		10347158	0.692425	-0.073243		10347158	0.61633	0.116959			10347158	0.342271	0.168137		10566366	0.00111499	-1.19234		10347158	0.559962	0.153153
10347163	0.783394	-0.0544465		10347163	0.942819	0.0160752		10347163	0.96675	-0.0147823			10347163	0.625228	0.0979495		10562394	0.00114256	-0.478803		10347163	0.370682	-0.211626
10347186	0.835576	0.0546595		10347186	0.588031	0.121992		10347186	0.980944	0.0115731			10347186	0.142302	-0.318189		10391207	0.0011775	-1.19393		10347186	0.901689	-0.0595815
10347188	0.851374	0.0411297		10347188	0.522312	0.115331		10347188	0.847569	0.0604826			10347188	0.834621	-0.0509675		10416566	0.00122976	-1.01391		10347188	0.636563	-0.137812
10347193	0.557206	-0.117455		10347193	0.438328	0.146639		10347193	0.407783	-0.193853			10347193	0.44132	0.162527		10590635	0.00124837	-1.12327		10347193	0.558266	0.176805
10347210	0.611283	-0.0914698		10347210	0.00112237	-0.449606		10347210	0.160926	-0.250897			10347210	0.360861	0.164492		10598013	0.00124837	-1.12327		10347210	0.80866	0.0794295
10347214	0.807501	-0.0541055		10347214	0.343156	0.166163		10347214	0.949542	0.0234808			10347214	0.258052	0.217241		10434998	0.00129675	0.367231		10347214	0.772257	0.09967
10347216	0.0116518	0.214213		10347216	1.6e-06	0.425262		10347216	0.0214965	0.221541			10347216	0.370121	-0.097175		10392464	0.00130777	-0.922314		10347216	0.721157	-0.0643275
10347218	0.00514419	-1.11957		10347218	0.000330353	-1.42106		10347218	0.00424471	-1.2763			10347218	0.0932056	-0.821307		10565994	0.00151325	-0.632854		10347218	0.635165	-0.376746
10347220	0.000132448	-1.55639		10347220	4.57e-07	-2.15455		10347220	6.11e-05	-1.81517			10347220	0.139957	-0.721354		10448842	0.00152296	0.409649		10347220	0.232612	-0.752219
10347222	0.000132448	-1.55639		10347222	4.57e-07	-2.15455		10347222	6.11e-05	-1.81517			10347222	0.139957	-0.721354		10431635	0.00162948	0.733139		10347222	0.232612	-0.752219
10347224	0.000132448	-1.55639		10347224	4.57e-07	-2.15455		10347224	6.11e-05	-1.81517			10347224	0.139957	-0.721354		10479411	0.00169778	-0.702171		10347224	0.232612	-0.752219
10347226	0.554937	0.100341		10347226	0.796191	0.0504262		10347226	0.784559	-0.0732953			10347226	0.628194	-0.0949447		10482336	0.00171556	-0.481795		10347226	0.971021	-0.0154407
10347232	0.00933034	0.437186		10347232	1.14e-06	0.859213		10347232	0.00142085	0.594637			10347232	0.954239	0.017708		10430166	0.00172669	-1.10677		10347232	0.118146	0.382984
10347254	3.42e-08	0.831104		10347254	2.29e-06	0.646934		10347254	1.31e-05	0.653172			10347254	0.829429	-0.046643		10521667	0.00182627	-0.897079		10347254	0.998966	0.000471
10347273	0.00171847	0.341508		10347273	7.29e-05	0.432607		10347273	0.034941	0.266472			10347273	0.0450075	-0.267388		10351971	0.00186349	-0.375393		10347273	0.86825	-0.0466525
10347277	0.65715	0.39073		10347277	0.977748	-0.0298005		10347277	0.888315	0.214649			10347277	0.0836621	1.42172		10344679	0.00195449	-0.408358		10347277	0.791602	0.405122
10347282	0.749855	-0.0682708		10347282	0.971245	0.009139		10347282	0.27403	-0.228415			10347282	0.616826	0.110671		10606016	0.00198032	-1.24654		10347282	0.963865	0.0217518
10347291	0.0898075	-1.66618		10347291	0.396536	0.92586		10347291	0.947502	-0.149035			10347291	0.173739	-1.56144		10420497	0.00208982	-0.551614		10347291	0.777101	-0.598345
10347295	0.903535	0.0174748		10347295	0.351688	0.099755		10347295	0.903545	0.0265442			10347295	0.994707	0.00116775		10569017	0.00213174	-0.625652		10347295	0.647083	-0.0858218
10347297	0.9902	0.00229		10347297	0.350259	-0.106633		10347297	0.000375401	-0.395807			10347297	0.953585	0.01071		10564570	0.002475	0.409874		10347297	0.891663	-0.03666
10347307	0.336459	-0.132944		10347307	0.342388	-0.13062		10347307	0.787619	-0.0643362			10347307	0.378495	0.136698		10450484	0.00255516	-1.20101		10347307	0.822836	0.0638617
10347310	0.986035	0.004207		10347310	0.602717	-0.0900077		10347310	0.693475	0.0957178			10347310	0.0854095	0.285066		10353844	0.00267938	-1.4188		10347310	0.124934	0.305224
10347324	0.559619	0.10542		10347324	0.988504	0.0031805		10347324	0.621272	0.120126			10347324	0.709924	0.081812		10376596	0.00287772	0.468737		10347324	0.22782	0.273094
10347335	0.17552	-0.49363		10347335	2.6e-08	-2.08742		10347335	5.78e-12	-3.25579			10347335	0.982236	-0.0139025		10569618	0.00293513	0.476322		10347335	0.171962	-0.701685
10347351	0.239461	0.207561		10347351	0.0478199	-0.317924		10347351	0.00984502	-0.462362			10347351	0.7868	-0.0689083		10350742	0.00299666	-0.516986		10347351	0.961146	-0.0246315
10347362	0.745399	-0.0605863		10347362	0.0891877	-0.235308		10347362	0.120188	0.25921			10347362	0.0515218	0.320081		10537428	0.00305074	-0.812149		10347362	0.496426	0.166385
10347364	0.830091	0.050014		10347364	0.867761	0.0394647		10347364	0.470996	0.172592			10347364	0.266764	0.22073		10542108	0.00305074	0.457285		10347364	0.520628	0.187277
10347386	0.75563	-0.081471		10347386	0.24492	0.240099		10347386	0.374171	0.239578			10347386	0.714185	-0.105305		10572880	0.00305074	0.457285		10347386	0.813938	0.103885
10347398	0.889211	0.0425328		10347398	0.86824	-0.0496578		10347398	0.925599	-0.0450382			10347398	0.747989	0.100649		10504159	0.00316248	-0.916161		10347398	0.917899	-0.058941
10347417	0.0181269	0.350067		10347417	0.00247709	0.435362		10347417	0.0106448	0.421507			10347417	0.792823	0.061745		10504188	0.00316248	-0.916161		10347417	0.332895	0.238609
10347427	0.651015	0.078923		10347427	0.200412	-0.184382		10347427	0.97068	0.0128706			10347427	0.431322	0.138038		10512322	0.00316248	-0.916161		10347427	0.99303	0.0038375
10347460	0.257545	0.2051		10347460	0.0647304	0.305176		10347460	0.410719	0.195961			10347460	0.128633	-0.301141		10512372	0.00316248	-0.916161		10347460	0.982729	0.0111507
10347481	0.0940739	0.548176		10347481	0.33899	0.339771		10347481	0.969475	0.0309627			10347481	0.601319	-0.231248		10426751	0.00329307	-0.361098		10347481	0.520489	-0.368686
10347491	0.746529	0.0648605		10347491	0.872212	0.0350178		10347491	0.901616	0.0417718			10347491	0.947261	0.0175952		10517609	0.00329538	0.672923		10347491	0.389663	0.213079
10347497	0.51463	-0.103873		10347497	0.0385313	-0.269446		10347497	0.991732	0.00398283			10347497	0.043985	0.320359		10395039	0.00332069	-1.24344		10347497	0.464273	0.16878
10347503	0.0612502	-0.266323		10347503	0.03124	-0.295751		10347503	0.328964	-0.18742			10347503	0.05985	0.315588		10410393	0.00332069	0.471457		10347503	0.972796	-0.0143363
10347508	0.00311365	0.365707		10347508	0.999434	8.7e-05		10347508	0.7834	-0.0670182			10347508	0.368372	0.142902		10425040	0.00332069	-0.534668		10347508	0.774157	0.0798515
10347521	0.223654	0.158214		10347521	0.608116	-0.077519		10347521	0.553175	0.111688			10347521	0.0845387	0.249281		10430179	0.00332069	-0.534668		10347521	0.0159853	0.370235
10347531	1.58e-05	0.555724		10347531	0.000159633	0.463739		10347531	3.34e-05	0.582005			10347531	0.12395	0.231529		10478875	0.00332069	-0.516445		10347531	0.084852	0.303221
10347552	0.286853	0.133336		10347552	0.367799	0.11543		10347552	0.564515	0.103044			10347552	0.154245	0.193397		10461622	0.00342617	-1.33956		10347552	0.0300429	0.321639
10347564	0.544139	0.0951817		10347564	0.684296	0.0681087		10347564	0.975772	-0.00999842			10347564	0.163257	0.215309		10379615	0.00375231	-1.28262		10347564	0.458554	0.165725
10347583	0.803865	-0.169798		10347583	0.0321419	-1.01715		10347583	0.322847	-0.653173			10347583	0.507614	0.425824		10441313	0.00387265	0.44796		10347583	0.994015	0.0120775
10347593	0.373964	0.334537		10347593	0.614831	-0.208977		10347593	0.963413	0.0373543			10347593	0.957285	0.0319723		10554549	0.00387265	-0.456976		10347593	0.952563	-0.0624827
10347639	0.0242729	0.305653		10347639	0.977549	-0.00599325		10347639	0.35122	0.176617			10347639	0.177065	0.22168		10404429	0.00404575	-0.853595		10347639	0.468423	0.173248
10347650	0.318269	-0.151024		10347650	0.157271	-0.19885		10347650	0.382059	0.167099			10347650	0.172349	0.221936		10402347	0.0041205	-1.40442		10347650	0.184022	0.270726
10347662	0.0783367	-0.239618		10347662	0.236627	-0.168847		10347662	0.717339	-0.0862747			10347662	0.336963	0.159066		10450069	0.00454835	-0.527541		10347662	0.790706	-0.0790623
10347669	0.764225	0.0724183		10347669	0.277517	0.208252		10347669	0.607928	0.147275			10347669	0.923264	0.029567		10467162	0.00454835	0.532089		10347669	0.73124	0.127108
10347672	0.28098	0.163236		10347672	0.494577	-0.111577		10347672	0.997901	-0.00086875			10347672	0.158159	0.232554		10412211	0.00458966	-1.30335		10347672	0.551204	0.151133
10347697	0.120551	0.362333		10347697	0.605412	0.145219		10347697	0.894188	0.0671783			10347697	0.368705	0.253537		10444291	0.00477641	-1.20145		10347697	0.665848	0.192463
10347724	0.771218	-0.0634653		10347724	0.273957	0.188047		10347724	0.957024	0.0204683			10347724	0.330667	0.190961		10566583	0.00493593	-1.19894		10347724	0.692078	0.126895
10347726	0.445872	-0.113855		10347726	0.0709301	-0.229595		10347726	0.985438	0.00658092			10347726	0.926115	-0.0206447		10582860	0.00504454	-0.537362		10347726	0.948325	0.0257982
10347728	0.000725225	0.443273		10347728	0.000359464	0.461392		10347728	0.000322845	0.525789			10347728	0.0984533	-0.264205		10582877	0.00504454	-0.537362		10347728	0.358065	-0.202618
10347730	0.421161	-0.133637		10347730	0.771499	0.0573893		10347730	0.473973	0.152006			10347730	0.263668	0.196455		10405248	0.00517928	-0.517609		10347730	0.891663	0.0514913
10347734	0.0963503	-0.97035		10347734	0.837005	0.168529		10347734	0.930415	-0.118567			10347734	0.457597	-0.54768		10360373	0.0054392	-0.783466		10347734	0.449028	-0.74209
10347741	0.686657	0.0896548		10347741	0.0618444	0.31581		10347741	0.873415	0.0594353			10347741	0.923686	0.0283753		10420483	0.0058216	-0.985099		10347741	0.47913	0.212063
10347748	0.0198778	0.464975		10347748	0.0834509	0.350865		10347748	0.0594173	0.441071			10347748	0.449579	0.197682		10546685	0.00583095	-0.469848		10347748	0.789801	0.120197
10347767	0.0233908	0.599201		10347767	0.048272	0.519458		10347767	0.0849347	0.543277			10347767	0.876067	-0.0697995		10414947	0.00604983	-0.415997		10347767	0.977597	-0.023426
10347772	0.0296095	-0.224626		10347772	0.775283	-0.0409072		10347772	0.75597	0.0600385			10347772	0.764116	-0.0482265		10560028	0.00646694	-0.317185		10347772	0.464273	-0.131972
10347774	0.583389	-0.11209		10347774	0.85189	0.0446257		10347774	0.839629	-0.0690108			10347774	0.11889	0.307306		10420023	0.00651468	0.52198		10347774	0.19766	0.322271
10347779	0.841123	0.0292202		10347779	0.153499	0.148952		10347779	0.91323	0.0255769			10347779	0.958799	0.00938075		10442565	0.00680929	-0.902332		10347779	0.780581	0.0622407
10347781	0.875658	-0.0354522		10347781	0.29105	0.176378		10347781	0.700322	-0.103562			10347781	0.986628	0.00467225		10471247	0.00680929	1.15902		10347781	0.73124	0.110109
10347790	0.705461	-0.0550102		10347790	0.3355	0.118124		10347790	0.613723	-0.0911223			10347790	0.265133	-0.150636		10356271	0.00715018	-0.483868		10347790	0.703584	0.0862248
10347792	0.694607	0.102922		10347792	0.570754	0.139537		10347792	0.634387	0.158503			10347792	0.372434	-0.224162		10533198	0.00724081	-1.27053		10347792	0.792456	0.117698
10347796	0.483233	0.148499		10347796	0.0774446	0.315738		10347796	0.391964	0.216752			10347796	0.0315703	0.461981		10424731	0.00748269	-0.765746		10347796	0.51511	0.208665
10347807	0.565354	-0.111327		10347807	0.0124919	-0.381061		10347807	0.874455	0.0547229			10347807	0.637162	0.105707		10437224	0.00762852	-0.775372		10347807	0.873664	0.06391
10347860	0.773726	-0.090665		10347860	0.346975	-0.23977		10347860	0.439898	-0.256277			10347860	0.306455	0.288231		10360406	0.00767299	-1.3552		10347860	0.877077	0.0906875
10347862	0.000713286	0.389207		10347862	0.000895398	0.373997		10347862	0.423719	0.135491			10347862	0.968591	-0.008389		10514647	0.0077444	-0.416068		10347862	0.49241	0.142792
10347873	0.200655	-0.162883		10347873	0.0551898	-0.22584		10347873	0.0462873	-0.271822			10347873	0.278489	-0.158798		10459703	0.00781827	-0.353565		10347873	0.360943	-0.179657
10347888	2.53e-06	-1.90907		10347888	0.803179	0.136881		10347888	0.869442	0.140074			10347888	0.00892831	-1.28497		10519805	0.00781827	-0.38681		10347888	0.987633	0.0190085
10347895	0.323928	-0.150689		10347895	0.846476	0.0382707		10347895	0.908019	0.0364445			10347895	0.102925	0.266616		10500335	0.00801217	-1.20041		10347895	0.679374	0.112791
10347910	0.809862	0.0532113		10347910	0.0153854	0.366119		10347910	0.501052	0.158206			10347910	0.561226	0.12319		10385583	0.00801713	0.509469		10347910	0.923418	0.0430248
10347915	0.0460687	-0.992881		10347915	0.0332949	-1.03163		10347915	0.814587	-0.232404			10347915	0.925001	-0.0815605		10424905	0.00801713	0.460188		10347915	0.32118	-0.800945
10347917	0.47352	0.0846925		10347917	0.0190397	0.227635		10347917	0.928009	0.021435			10347917	0.106378	-0.193032		10504132	0.00801713	-0.746614		10347917	0.974703	-0.0095925
10347919	1.06e-05	-0.732282		10347919	5.1e-05	-0.64562		10347919	0.83388	-0.0698532			10347919	0.925615	-0.0264738		10340144	0.00870123	-0.471467		10347919	0.511046	-0.191217
10347921	0.00155383	-0.630191		10347921	0.000329477	-0.707645		10347921	0.375549	-0.25338			10347921	0.850167	0.0636415		10556691	0.00881557	-0.337044		10347921	0.558266	-0.22019
10347925	0.0460687	-0.992881		10347925	0.0332949	-1.03163		10347925	0.814587	-0.232404			10347925	0.925001	-0.0815605		10546962	0.00889961	-0.318144		10347925	0.32118	-0.800945
10347928	2.4e-05	-0.966384		10347928	2.95e-08	-1.35901		10347928	0.00379643	-0.711358			10347928	0.637162	-0.150908		10582997	0.00889961	-0.903837		10347928	0.183924	-0.450076
10347931	4.41e-13	-2.97693		10347931	2.86e-10	-2.22878		10347931	1.56e-10	-2.48924			10347931	0.768785	-0.137436		10436182	0.0091971	-0.48113		10347931	0.652474	-0.266446
10347933	0.000178751	-1.02655		10347933	3.47e-08	-1.65524		10347933	0.0024753	-0.910962			10347933	0.0840256	-0.572241		10340154	0.00930717	-0.738789		10347933	0.0973281	-0.646174
10347948	0.019074	-0.650716		10347948	3.94e-05	-1.13632		10347948	0.0490753	-0.635163			10347948	0.242985	-0.399996		10542156	0.00931614	-0.621542		10347948	0.134105	-0.609397
10347968	0.161759	-0.451636		10347968	0.473684	-0.258037		10347968	0.925328	-0.0676096			10347968	0.946938	-0.036641		10360367	0.00935091	-0.844359		10347968	0.944389	-0.0660712
10347970	0.168967	0.186505		10347970	0.00173794	0.385678		10347970	0.112176	0.245934			10347970	0.704967	-0.07209		10450854	0.00939322	-0.362203		10347970	0.909675	-0.039915
10347980	0.119051	0.349353		10347980	0.0728154	0.386725		10347980	0.469943	0.230479			10347980	0.164117	0.359843		10469289	0.00939322	-0.528229		10347980	0.640383	0.196555
10347988	0.0275172	0.475347		10347988	0.0203729	0.488842		10347988	0.132605	0.399187			10347988	0.756562	0.103622		10482237	0.00939322	-0.411558		10347988	0.0905039	0.5144
10347992	0.0304755	-0.319018		10347992	0.840596	-0.0429262		10347992	0.395799	-0.178476			10347992	0.860134	-0.0434467		10511062	0.00939322	-0.403575		10347992	0.878252	-0.0582392
10348000	0.437375	0.224442		10348000	0.0280477	0.53149		10348000	0.282568	0.354348			10348000	0.547625	-0.201269		10550597	0.00939322	0.305411		10348000	0.114438	0.557963
10348004	0.0382313	-0.234863		10348004	0.0457612	-0.222702		10348004	0.445003	-0.126148			10348004	0.048664	0.266647		10343192	0.00954831	-1.04694		10348004	0.583295	0.11609
10348032	0.0943388	0.203424		10348032	0.932062	0.015954		10348032	0.935569	-0.0226508			10348032	0.258846	-0.163584		10395136	0.00955888	0.347995		10348032	0.570294	-0.124468
10348062	0.0455464	-0.276467		10348062	0.010561	-0.339126		10348062	0.756931	-0.0794327			10348062	0.241692	0.196524		10393573	0.00957501	-1.18051		10348062	0.96733	0.0173485
10348070	0.52625	-0.104934		10348070	0.788556	-0.0514553		10348070	0.715375	0.0894998			10348070	0.0835835	0.284711		10543273	0.00971451	-0.644487		10348070	0.933264	0.0338077
10348072	0.482498	0.116956		10348072	0.898721	-0.0272858		10348072	0.939635	0.025028			10348072	0.30939	0.176946		10552406	0.00971451	-1.41914		10348072	0.892718	0.050103
10348074	0.394538	-0.157705		10348074	0.148493	-0.240632		10348074	0.787932	-0.0840976			10348074	0.952187	-0.0175065		10513955	0.00981066	-0.294397		10348074	0.999056	-0.00046825
10348076	0.290948	0.161582		10348076	0.0155955	0.324918		10348076	0.0721422	0.292189			10348076	0.916021	0.02527		10539931	0.0101239	-0.448579		10348076	0.994045	-0.003425
10348078	0.00406244	-0.407427		10348078	0.114283	-0.23299		10348078	0.0408221	-0.338086			10348078	0.797089	-0.0586625		10358894	0.010181	0.473347		10348078	0.69535	0.115475
10348087	0.432167	-0.132514		10348087	0.924139	-0.0215933		10348087	0.516762	-0.143041			10348087	0.588826	0.107994		10475437	0.010181	0.473347		10348087	0.570855	0.152138
10348096	0.284147	0.176712		10348096	0.362163	0.153682		10348096	0.34412	0.195623			10348096	0.885679	-0.0362662		10341698	0.010181	-0.708253		10348096	0.946212	-0.031398
10348119	0.805889	0.0548545		10348119	0.928544	-0.0224048		10348119	0.667998	0.11624			10348119	0.0503803	0.369535		10349348	0.0102181	0.39622		10348119	0.401478	0.223404
10348131	0.616198	-0.106561		10348131	0.494964	0.137024		10348131	0.80954	-0.0811622			10348131	0.793959	0.0693595		10385870	0.0102374	-0.555185		10348131	0.57401	-0.176784
10348144	0.163217	-0.186208		10348144	0.00818288	-0.321996		10348144	0.0844638	-0.258232			10348144	0.771846	-0.0571663		10466814	0.0103648	-0.385824		10348144	0.674751	-0.105954
10348150	0.534785	0.107436		10348150	0.898056	0.0279387		10348150	0.868936	0.0517098			10348150	0.984128	0.00513025		10480035	0.0103922	-1.02813		10348150	0.944663	0.0306662
10348166	0.499099	-0.126143		10348166	0.894404	0.0316405		10348166	0.725425	-0.0988592			10348166	0.638153	0.104444		10531737	0.0106471	-0.597644		10348166	0.777342	-0.097657
10348180	0.594334	0.074775		10348180	0.0894841	0.193515		10348180	0.427483	0.130073			10348180	0.79675	0.0458725		10450344	0.0106743	-1.37397		10348180	0.645786	0.101954
10348194	0.336652	0.572856		10348194	0.0953122	0.894474		10348194	0.873137	0.185936			10348194	0.329891	-0.642763		10461605	0.010713	-1.01623		10348194	0.829473	0.266268
10348201	0.0142537	0.264506		10348201	0.000289746	0.384344		10348201	0.414803	0.128327			10348201	0.0769502	-0.231589		10379530	0.0108258	-1.21123		10348201	0.87786	0.0433605
10348234	0.10685	0.371056		10348234	0.0991924	0.371655		10348234	0.0503361	0.502162			10348234	0.619843	-0.155274		10362310	0.0110257	-0.412818		10348234	0.954558	-0.0405745
10348240	0.239557	-0.176836		10348240	0.246391	-0.172921		10348240	0.924125	0.0310829			10348240	0.14534	0.241105		10391301	0.0115016	-0.323337		10348240	0.753308	0.0933983
10348244	0.694943	0.136197		10348244	0.000172775	-0.967403		10348244	5.85e-08	-1.70968			10348244	0.392105	-0.287368		10592593	0.0115016	-0.466697		10348244	0.00871878	-0.865858
10348277	0.00521671	-0.356258		10348277	0.567013	-0.0917095		10348277	0.4602	-0.141582			10348277	0.882644	-0.0323517		10464128	0.0115407	-0.731988		10348277	0.99857	-0.0006435
10348299	0.915704	-0.028023		10348299	0.0323403	0.362074		10348299	0.985462	0.00886375			10348299	0.958037	0.0163662		10472860	0.0116356	0.525668		10348299	0.930497	-0.0439963
10348301	0.0277281	-0.262963		10348301	0.65133	0.0692718		10348301	0.976212	-0.00911983			10348301	0.867789	-0.0336335		10394258	0.0118085	0.401245		10348301	0.259638	-0.212508
10348321	0.748569	0.0794425		10348321	0.662362	0.102348		10348321	0.0133736	-0.498569			10348321	0.281741	-0.24208		10398085	0.0118988	0.534216		10348321	0.648114	-0.16351
10348354	0.100992	0.460498		10348354	0.489581	0.22318		10348354	0.956341	0.0358767			10348354	0.0267841	0.727174		10424909	0.0123915	0.329163		10348354	0.954053	0.05014
10348376	0.274552	0.218938		10348376	0.733514	0.0833632		10348376	0.981203	-0.0115159			10348376	0.805728	-0.0715573		10459534	0.0124618	0.305456		10348376	0.944649	-0.039313
10348378	0.776522	-0.0582615		10348378	0.251908	-0.1825		10348378	0.0878705	-0.29928			10348378	0.648409	0.096335		10515201	0.0127443	0.491845		10348378	0.910437	0.045748
10348410	0.821412	0.039922		10348410	0.90942	-0.02166		10348410	0.741268	-0.0748297			10348410	0.305014	0.156909		10461614	0.0128351	-1.15381		10348410	0.547673	0.136583
10348420	0.191871	-0.210167		10348420	0.939705	0.0179788		10348420	0.978188	0.0106849			10348420	0.768632	0.069089		10431612	0.0130935	0.315442		10348420	0.813298	-0.0817573
10348424	0.91752	0.0340037		10348424	0.42039	0.197522		10348424	0.954725	-0.0291143			10348424	0.396936	-0.229358		10543872	0.0134746	0.401305		10348424	0.887513	-0.0788555
10348432	0.0433049	0.341991		10348432	0.269446	0.202053		10348432	0.602289	0.14261			10348432	0.167873	-0.278854		10589911	0.0134746	-0.377056		10348432	0.880289	0.0653912
10348451	0.39756	0.263927		10348451	0.780698	0.1048		10348451	0.98752	0.0119961			10348451	0.279308	0.361685		10443561	0.0135303	-0.379949		10348451	0.944663	0.05815
10348456	0.445278	-0.14286		10348456	0.958041	0.0132742		10348456	0.595932	-0.136802			10348456	0.107326	0.307388		10410452	0.0137248	0.909249		10348456	0.632073	0.148554
10348468	0.502372	-0.108266		10348468	0.137014	-0.206312		10348468	0.831523	0.0588391			10348468	0.281741	-0.17923		10395273	0.01373	-0.995315		10348468	0.883517	0.051432
10348471	0.379408	0.47815		10348471	0.410442	0.449807		10348471	0.88156	0.157883			10348471	0.725033	-0.252391		10344254	0.0137421	-0.882727		10348471	0.719179	0.357516
10348489	0.657816	-0.0889972		10348489	0.33978	-0.166663		10348489	0.72392	0.0992731			10348489	0.350945	-0.182221		10441233	0.013852	-1.03887		10348489	0.707541	-0.121238
10348493	0.455835	0.183027		10348493	0.816876	-0.068786		10348493	0.881725	-0.0689166			10348493	0.241434	0.298641		10347919	0.0138656	-0.487739		10348493	0.864358	-0.0893785
10348521	0.974974	0.00767375		10348521	0.587515	0.0971735		10348521	0.64787	0.11132			10348521	0.200225	0.223619		10356291	0.0138656	-0.487739		10348521	0.907681	0.0455293
10348537	0.00246212	1.17586		10348537	0.00900625	0.999068		10348537	0.0458112	0.908914			10348537	0.489245	-0.361151		10339761	0.014092	-0.983337		10348537	0.896844	0.137277
10348547	0.258956	-0.225177		10348547	0.851212	0.0495587		10348547	0.428912	-0.209576			10348547	0.802497	0.0725425		10395520	0.0143221	0.565652		10348547	0.727633	0.133743
10348556	0.845336	-0.032635		10348556	0.672268	-0.063031		10348556	0.533722	0.110467			10348556	0.991838	0.00208825		10486789	0.0143494	-0.429764		10348556	0.870638	-0.0475452
10348558	0.342455	-0.17801		10348558	0.0286079	-0.356206		10348558	0.408467	-0.197329			10348558	0.553608	0.133657		10414548	0.0145238	-0.888176		10348558	0.352751	-0.255118
10348570	0.895852	-0.0324265		10348570	0.386351	-0.162426		10348570	0.942091	0.0280641			10348570	0.954515	0.0169518		10588357	0.0145238	0.415341		10348570	0.669175	-0.13979
10348580	0.58944	0.109545		10348580	0.648775	-0.095003		10348580	0.883062	0.0534524			10348580	0.832055	0.0563867		10433047	0.0146222	-0.397691		10348580	0.898897	-0.0555703
10348590	0.0828021	-0.232698		10348590	0.385507	-0.129318		10348590	0.839573	-0.054772			10348590	0.451961	0.127828		10492552	0.014783	0.405033		10348590	0.659838	-0.11396
10348600	0.0255677	0.28522		10348600	0.0916298	0.218788		10348600	0.427741	0.147766			10348600	0.0667046	0.282111		10365426	0.0151301	-0.357303		10348600	0.592186	0.129616
10348618	0.725699	0.10234		10348618	0.400283	0.209119		10348618	0.913354	0.0551527			10348618	0.0984922	0.430181		10589350	0.0152218	-0.496835		10348618	0.900146	0.0724213
10348632	0.0229601	0.67227		10348632	0.266942	0.359004		10348632	0.802032	0.147183			10348632	0.465327	-0.283704		10588037	0.0152434	0.882245		10348632	0.940775	0.0674695
10348635	0.797429	0.0549798		10348635	0.631969	-0.09256		10348635	0.290413	-0.215552			10348635	0.978326	-0.0077255		10516789	0.0152766	0.675604		10348635	0.681189	0.125426
10348637	0.896961	-0.0289555		10348637	0.913251	-0.0251267		10348637	0.697193	-0.101889			10348637	0.972643	-0.009465		10517165	0.0155951	-1.03881		10348637	0.643225	0.134705
10348639	0.694062	-0.0898478		10348639	0.789842	-0.0649945		10348639	0.824582	-0.0782158			10348639	0.839377	0.0575818		10542911	0.0156247	-1.05099		10348639	0.870117	0.071959
10348641	0.296605	-0.178241		10348641	0.83627	0.04608		10348641	0.888564	-0.0482199			10348641	0.711911	-0.085102		10494527	0.0156587	-0.381086		10348641	0.969384	0.0181467
10348643	0.59674	-0.0911803		10348643	0.626666	-0.0852963		10348643	0.855881	0.0536686			10348643	0.635572	0.0933008		10463380	0.0158458	0.350506		10348643	0.979242	0.0114678
10348645	0.00470385	-0.557722		10348645	2.14e-08	-1.23497		10348645	4.8e-05	-0.909012			10348645	0.554171	-0.161603		10366586	0.0159078	-0.507951		10348645	0.283957	-0.344479
10348653	0.994383	0.00376875		10348653	0.145954	0.437756		10348653	0.723265	0.185846			10348653	0.165182	-0.48554		10588479	0.016299	-0.611399		10348653	0.183167	0.584719
10348664	0.00695668	-0.377228		10348664	0.063079	-0.263699		10348664	0.76697	-0.0796996			10348664	0.535306	-0.118989		10345558	0.0165075	-0.41552		10348664	0.991707	-0.00483325
10348666	0.0979903	-0.21967		10348666	0.0264386	-0.279441		10348666	0.45688	-0.140986			10348666	0.362783	0.147202		10363161	0.0165075	-0.757837		10348666	0.636499	0.118416
10348670	0.342017	-0.154094		10348670	3.3e-05	-0.590202		10348670	0.00115868	-0.509295			10348670	0.940501	-0.0190752		10379630	0.0165075	-1.20751		10348670	0.932322	0.0359467
10348682	0.0986558	-0.244357		10348682	0.085968	-0.248308		10348682	0.412256	-0.16924			10348682	0.151847	0.246096		10417794	0.0165075	0.40361		10348682	0.407991	0.201005
10348697	0.507954	0.117925		10348697	0.267704	0.178821		10348697	0.678158	-0.106922			10348697	0.692536	0.0865158		10529235	0.0165075	0.329956		10348697	0.294614	-0.249852
10348702	0.0992201	-0.216068		10348702	0.926595	-0.0185198		10348702	0.757996	-0.073266			10348702	0.391775	0.138174		10430804	0.0167543	-0.578229		10348702	0.381396	0.185819
10348713	0.809529	-0.050819		10348713	0.951285	0.014344		10348713	0.264103	-0.218905			10348713	0.934866	-0.0214345		10495993	0.0167823	0.945062		10348713	0.09927	-0.345934
10348739	0.961899	0.02757		10348739	0.951979	0.0325797		10348739	0.742114	-0.207043			10348739	0.0712476	-0.739749		10531420	0.0170244	-0.891379		10348739	0.877973	-0.135843
10348775	0.611437	0.113329		10348775	0.0474522	0.34799		10348775	0.451108	0.196407			10348775	0.169549	0.293293		10552097	0.0170493	-0.356152		10348775	0.631768	0.165733
10348789	0.678354	0.113738		10348789	0.994297	-0.002077		10348789	0.850886	-0.0836814			10348789	0.531934	-0.177432		10397604	0.0171151	-0.364858		10348789	0.852978	0.0961023
10348791	0.986525	0.0093675		10348791	0.911766	-0.053971		10348791	0.868554	0.114362			10348791	0.498349	0.28218		10447275	0.0171151	0.360791		10348791	0.11543	0.709399
10348817	0.033957	0.228162		10348817	1.69e-05	0.460622		10348817	0.0161495	0.287067			10348817	0.469669	0.101477		10476005	0.0171151	-0.367049		10348817	0.669113	0.0913925
10348829	0.432893	0.129181		10348829	1.6e-05	0.606832		10348829	0.419083	0.164664			10348829	0.918304	-0.0250702		10499187	0.0171151	-0.371283		10348829	0.603552	0.139263
10348858	0.263104	-0.255867		10348858	0.89555	-0.0419612		10348858	0.899996	-0.0601615			10348858	0.468879	0.197561		10577858	0.0171151	0.350798		10348858	0.818603	0.110875
10348864	0.849759	0.0620935		10348864	0.701828	-0.112978		10348864	0.765436	-0.126231			10348864	0.34244	-0.265881		10346348	0.0172899	-0.827556		10348864	0.853186	0.102141
10348866	0.884937	0.0345605		10348866	0.108031	0.259456		10348866	0.956705	-0.0207193			10348866	0.171639	0.260786		10352439	0.0172899	-0.465678		10348866	0.848443	0.0736742
10348879	0.0425098	0.24664		10348879	0.000166584	0.443512		10348879	0.253411	0.181389			10348879	0.577292	0.092685		10455389	0.0172934	0.319142		10348879	0.283163	0.20722
10348889	0.0561156	0.242966		10348889	0.80797	0.0433303		10348889	0.843274	0.0516353			10348889	0.216443	0.18852		10578938	0.0174261	-0.363726		10348889	0.275011	0.217606
10348896	0.307498	0.184903		10348896	0.276436	0.19338		10348896	0.88156	0.0539878			10348896	0.982418	-0.006517		10442606	0.0175318	-0.528657		10348896	0.967546	0.0204877
10348902	0.708322	0.0871018		10348902	0.315267	0.195654		10348902	0.922044	0.0403921			10348902	0.882011	-0.0439107		10382653	0.0175349	-0.378639		10348902	0.884382	0.0662112
10348906	0.851357	-0.0423225		10348906	0.515363	-0.120226		10348906	0.971661	0.0141152			10348906	0.286189	0.202801		10389064	0.0175758	-0.418636		10348906	0.92586	0.0417158
10348910	0.821099	-0.0565203		10348910	0.0232477	-0.386079		10348910	0.795832	-0.0885236			10348910	0.582921	0.131949		10570131	0.0176103	0.324672		10348910	0.878516	-0.0685343
10348917	0.590347	-0.119148		10348917	0.204795	-0.239		10348917	0.00610619	-0.534054			10348917	0.996704	-0.0011035		10401160	0.0176112	-0.699512		10348917	0.753009	0.120125
10348924	3.99e-05	0.425733		10348924	3e-07	0.552798		10348924	0.000372137	0.398969			10348924	0.605116	-0.073935		10342216	0.0176112	-0.803142		10348924	0.954053	0.0189375
10348927	0.445751	-0.076628		10348927	0.940815	-0.0100115		10348927	0.861192	-0.0323805			10348927	0.501809	-0.0761002		10407704	0.0177121	-0.456346		10348927	0.919945	-0.0243743
10348929	0.887613	-0.0261425		10348929	0.0129563	0.297523		10348929	0.685428	0.0874608			10348929	0.811637	-0.0471		10475800	0.0177121	-0.550138		10348929	0.631121	0.115473
10348932	0.00111236	0.53583		10348932	5.4e-06	0.771678		10348932	0.00194486	0.566004			10348932	0.806535	0.0654088		10338492	0.0177585	-0.800876		10348932	0.61992	0.159791
10348943	0.524259	-0.0814095		10348943	0.855797	0.027962		10348943	0.778876	-0.0571395			10348943	0.851135	0.0329467		10574423	0.0179297	-0.364987		10348943	0.927575	-0.0280125
10348945	0.518209	-0.121933		10348945	0.859119	0.0404137		10348945	0.429409	0.179821			10348945	0.224321	0.23188		10399430	0.0180676	0.257012		10348945	0.688617	-0.127148
10348947	0.462293	0.0964105		10348947	0.210758	-0.14753		10348947	0.782332	0.0591948			10348947	0.118101	0.207467		10409376	0.0181999	-0.811319		10348947	0.89114	-0.0401543
10348963	0.87504	-0.031436		10348963	0.823434	-0.0428463		10348963	0.600404	0.114045			10348963	0.34664	0.15762		10579479	0.0181999	0.339565		10348963	0.90891	0.0420063
10348983	0.99399	-0.00205975		10348983	0.797085	-0.0525248		10348983	0.853464	0.0568732			10348983	0.542735	-0.11932		10572332	0.0182766	0.344452		10348983	0.983601	0.00914675
10348994	0.517017	-0.0989628		10348994	0.830595	0.0390558		10348994	0.936114	0.0241392			10348994	0.344832	0.149604		10399461	0.0183718	-0.446379		10348994	0.898854	-0.0432315
10348996	0.50169	-0.0908407		10348996	0.784191	-0.0431225		10348996	0.81329	-0.0533943			10348996	0.987426	-0.00324275		10502898	0.0183718	-0.344942		10348996	0.522471	0.130647
10348999	0.776005	-0.0624717		10348999	0.762651	-0.0655		10348999	0.763167	-0.0894512			10348999	0.141045	0.278121		10441556	0.0183754	-0.405091		10348999	0.77696	-0.0990738
10349014	0.410468	-0.118965		10349014	0.327742	-0.136323		10349014	0.147198	-0.224381			10349014	0.55545	-0.100112		10354054	0.0184258	-0.549373		10349014	0.639699	-0.114165
10349016	0.561625	-0.133278		10349016	0.445781	-0.165908		10349016	0.949892	-0.0277985			10349016	0.631293	-0.127156		10468311	0.0184258	0.443414		10349016	0.800683	-0.106549
10349049	0.170967	0.22934		10349049	0.00604942	0.417555		10349049	0.334192	0.209833			10349049	0.149124	-0.272565		10583519	0.0184258	-0.748982		10349049	0.937969	-0.0371925
10349051	0.0154385	-0.51905		10349051	0.0142722	-0.515373		10349051	0.00030421	-0.858645			10349051	0.475335	0.202756		10534303	0.0184381	-0.588445		10349051	0.993015	-0.00616225
10349065	0.0184576	-0.452561		10349065	3.2e-05	-0.797137		10349065	0.00909917	-0.556932			10349065	0.172852	-0.317725		10475932	0.0184916	0.650341		10349065	0.19578	-0.381159
10349081	0.331227	0.285403		10349081	0.975833	-0.0127823		10349081	0.831763	-0.11405			10349081	0.685639	0.155474		10510708	0.0184916	0.271134		10349081	0.76123	-0.17226
10349100	0.000726898	0.573726		10349100	0.0670882	0.315493		10349100	2.24e-05	0.817655			10349100	0.282438	0.22921		10379998	0.0184936	0.366868		10349100	0.72208	0.128663
10349102	0.834871	-0.041614		10349102	0.0116898	-0.335489		10349102	0.269907	0.200964			10349102	0.343475	0.162651		10519607	0.0184936	-0.506255		10349102	0.345894	0.213014
10349108	0.982681	-0.01993		10349108	0.903764	0.0983025		10349108	0.487583	0.551426			10349108	0.960721	0.0471398		10566585	0.0184936	-0.861573		10349108	0.898882	0.180383
10349118	0.105805	-2.89325		10349118	0.880445	-0.388691		10349118	0.971956	0.155516			10349118	0.653985	-1.11296		10576373	0.0184936	0.389143		10349118	0.720296	-1.29537
10349129	0.860565	-0.045792		10349129	0.754529	0.0753775		10349129	0.926587	0.0385557			10349129	0.799437	0.0710202		10605919	0.0189189	0.334291		10349129	0.51831	0.205752
10349138	0.649451	0.555475		10349138	0.918685	0.15238		10349138	0.998838	0.003485			10349138	0.492803	-0.864484		10464594	0.0190439	-0.463739		10349138	0.926017	-0.257862
10349147	0.593371	0.303891		10349147	0.052081	0.881182		10349147	0.449548	0.507603			10349147	0.95386	-0.047792		10590801	0.0193126	-0.596395		10349147	0.979977	0.0354008
10349157	0.378158	-1.09724		10349157	0.570349	-0.763386		10349157	0.762914	-0.618803			10349157	0.827763	-0.383701		10465103	0.0197388	-0.323629		10349157	0.438278	-1.45435
10349166	0.186751	0.961364		10349166	0.375633	0.686211		10349166	0.894163	0.205117			10349166	0.596696	-0.501869		10561831	0.01994	0.457623		10349166	0.927985	-0.180333
10349174	0.00302047	0.847552		10349174	0.398899	0.281449		10349174	0.368996	0.367261			10349174	0.526709	0.247637		10583485	0.0199649	-0.496372		10349174	0.960019	0.046936
10349184	0.514199	-0.135444		10349184	0.0911966	-0.294172		10349184	0.527548	-0.167453			10349184	0.960473	0.0154507		10379633	0.0204428	-1.15805		10349184	0.994222	-0.00417675
10349208	0.84641	0.0462855		10349208	0.251908	0.20326		10349208	0.976198	0.0126017			10349208	0.907314	0.0329245		10411774	0.0205689	-0.433642		10349208	0.47474	-0.206821
10349233	0.553039	-0.0735745		10349233	0.354425	-0.105341		10349233	0.996613	-0.00113867			10349233	0.172292	0.16604		10444218	0.0206613	-0.424921		10349233	0.893447	-0.035906
10349237	0.821123	-0.0303313		10349237	0.568235	0.0658177		10349237	0.293115	-0.132053			10349237	0.631914	0.06356		10481496	0.0206634	-0.36733		10349237	0.5393	0.105298
10349239	0.903935	0.03718		10349239	0.0028791	0.584024		10349239	0.114385	0.389573			10349239	0.909179	-0.0400573		10608673	0.0209862	-0.435919		10349239	0.558266	0.220768
10349249	0.533504	0.145205		10349249	0.903774	0.035686		10349249	0.992424	0.00546375			10349249	0.489809	-0.175122		10525880	0.0210553	-0.332114		10349249	0.714082	-0.146442
10349295	0.000534971	1.37857		10349295	0.0873548	0.695905		10349295	0.879063	0.136368			10349295	0.350291	-0.471968		10428353	0.0212608	0.371831		10349295	0.890987	0.14647
10349314	0.0911771	-0.162511		10349314	0.0113195	-0.229009		10349314	0.957084	-0.0121153			10349314	0.00749173	0.320029		10573803	0.0212608	-0.407039		10349314	0.817741	0.0497835
10349316	0.000587864	-0.507528		10349316	0.0986773	-0.250727		10349316	0.0291154	-0.369247			10349316	0.658177	0.095466		10572804	0.0214064	0.435146		10349316	0.649086	0.13432
10349319	0.800201	-0.0556873		10349319	0.0401578	-0.315983		10349319	0.594263	-0.134567			10349319	0.501033	-0.139268		10338706	0.021888	-0.7288		10349319	0.961111	-0.0237123
10349333	0.00756417	0.426234		10349333	0.00388075	0.451831		10349333	0.00659255	0.483509			10349333	0.608571	-0.116291		10491920	0.0222083	-0.305399		10349333	0.163871	0.336259
10349340	0.0391668	-0.239115		10349340	0.189621	-0.159342		10349340	0.661445	-0.0864377			10349340	0.9515	-0.0127133		10389151	0.0222087	-0.657571		10349340	0.504075	-0.137802
10349345	0.946943	-0.017559		10349345	0.948635	-0.0164055		10349345	0.916546	-0.0392333			10349345	0.327805	0.195953		10368886	0.0222996	0.35598		10349345	0.67824	0.134135
10349348	0.46505	0.110305		10349348	0.076508	0.226794		10349348	0.994833	0.00247233			10349348	0.113254	0.241611		10508711	0.023288	0.34931		10349348	0.765263	0.0829918
10349378	0.784011	0.0633398		10349378	0.867813	0.0404615		10349378	0.270046	0.241967			10349378	0.0470074	0.394912		10562399	0.023717	0.422114		10349378	0.125678	0.365763
10349383	0.0491403	0.392203		10349383	0.0612583	0.36786		10349383	0.193875	0.326423			10349383	0.0565945	0.451205		10398727	0.0238607	0.388549		10349383	0.432671	0.265773
10349401	0.429754	0.239059		10349401	0.486076	0.214383		10349401	0.340911	0.341409			10349401	0.0835835	0.539653		10552106	0.0238607	-0.443489		10349401	0.881585	0.100077
10349404	0.000195217	0.548059		10349404	0.0478291	0.290009		10349404	0.629542	-0.118958			10349404	0.193038	0.233045		10552108	0.0238607	-0.443489		10349404	0.951071	0.028694
10349427	0.70464	0.089239		10349427	0.532557	-0.13392		10349427	0.287615	-0.252628			10349427	0.968572	0.012768		10544555	0.023887	0.312256		10349427	0.65628	-0.156195
10349429	0.969018	0.0102765		10349429	0.916982	0.0257978		10349429	0.988897	0.00618033			10349429	0.316828	0.196823		10388734	0.0240868	0.464497		10349429	0.990213	0.00616025
10349431	0.911213	0.0256147		10349431	0.803465	0.0533423		10349431	0.718658	-0.0977381			10349431	0.659538	-0.0960842		10530151	0.0240868	-0.694995		10349431	0.531334	-0.1731
10349442	0.000254575	0.535177		10349442	3.73e-05	0.60118		10349442	0.00281802	0.48143			10349442	0.462394	0.141572		10340627	0.0240868	-0.512347		10349442	0.820451	0.0776775
10349453	0.000694986	0.416893		10349453	0.0143956	0.296612		10349453	0.0262847	0.312465			10349453	0.984783	0.004278		10498403	0.024205	-0.327072		10349453	0.398351	0.17815
10349478	5.69e-05	0.3775		10349478	2.48e-05	0.38934		10349478	0.00501076	0.285492			10349478	0.793452	-0.0383075		10404506	0.0243506	-0.283009		10349478	0.313932	0.152273
10349480	0.235922	0.259103		10349480	0.846814	0.0564062		10349480	0.787619	-0.105443			10349480	0.0448821	-0.485294		10569311	0.0244654	-0.357266		10349480	0.969263	-0.0240055
10349510	0.112648	0.311199		10349510	0.862954	-0.0475713		10349510	0.929429	0.0400136			10349510	0.326721	-0.230582		10437668	0.0245978	-0.454788		10349510	0.768714	-0.121578
10349512	0.974974	0.00730175		10349512	0.564384	0.096964		10349512	0.87181	0.0484338			10349512	0.590077	-0.101939		10516620	0.0246769	-0.659114		10349512	0.981514	0.00972125
10349529	0.0963329	-0.260061		10349529	0.648117	-0.088414		10349529	0.360038	-0.193676			10349529	0.63076	-0.103332		10403716	0.0252549	0.326617		10349529	0.463881	-0.193811
10349559	0.580836	-0.149702		10349559	0.837929	0.064749		10349559	0.981756	-0.0133507			10349559	0.777693	-0.0966262		10598053	0.0252549	-0.960848		10349559	0.878252	-0.0862885
10349562	0.673302	0.160568		10349562	0.273158	-0.350709		10349562	0.579769	-0.259438			10349562	0.282704	0.388963		10576506	0.0253085	0.30746		10349562	0.404097	-0.414568
10349571	0.372308	-0.217924		10349571	0.704553	-0.107012		10349571	0.718856	0.138268			10349571	0.882792	-0.0531875		10383791	0.0253522	0.39768		10349571	0.965877	-0.0281782
10349580	0.753537	-0.356545		10349580	0.923236	0.12578		10349580	0.910056	0.21747			10349580	0.322873	-1.02308		10405894	0.0255243	0.252767		10349580	0.714571	-0.632872
10349593	0.746427	-0.051502		10349593	0.0965002	-0.19698		10349593	0.171258	-0.201223			10349593	0.525229	0.0996725		10412882	0.0255825	0.42471		10349593	0.81495	0.0631012
10349603	0.000990362	-0.748701		10349603	3.88e-09	-1.53618		10349603	5e-09	-1.67139			10349603	0.929109	0.0363147		10568629	0.025708	-0.448936		10349603	0.99643	0.00337975
10349610	0.259408	0.157007		10349610	0.341719	0.135427		10349610	0.27513	0.184524			10349610	0.657508	-0.081233		10602062	0.0258094	0.446872		10349610	0.445151	0.167837
10349634	0.359217	-0.112786		10349634	0.108897	-0.176874		10349634	0.548457	0.101546			10349634	0.803315	0.0429828		10490370	0.0260769	-0.30957		10349634	0.958213	0.0184792
10349637	0.700773	-0.0742272		10349637	0.000289207	-0.51481		10349637	0.0961772	-0.290926			10349637	0.741886	0.0736582		10419691	0.0262035	0.447714		10349637	0.569865	0.154639
10349644	0.358863	-0.147069		10349644	0.0112652	-0.346278		10349644	0.532125	-0.136105			10349644	0.992717	0.00230475		10545993	0.0262035	-0.337359		10349644	0.5797	-0.146102
10349648	0.0827933	1.44728		10349648	0.587081	0.548915		10349648	0.84466	0.331989			10349648	0.115322	1.53044		10544089	0.0263842	-0.362832		10349648	0.785417	-0.492318
10349661	0.0501385	0.394229		10349661	0.161049	-0.290756		10349661	0.180335	-0.337304			10349661	0.0680971	0.436136		10603425	0.0265019	-0.334943		10349661	0.775849	-0.125428
10349671	0.0757692	-1.15829		10349671	0.417781	-0.594294		10349671	0.639851	-0.501341			10349671	0.65381	-0.410652		10341852	0.0265019	-0.442522		10349671	0.310993	-1.04822
10349694	0.406426	0.282377		10349694	0.405991	0.280979		10349694	0.827908	0.130777			10349694	0.0782793	0.621911		10528972	0.0270303	-0.330466		10349694	0.887127	0.109377
10349711	2.59e-06	-0.603338		10349711	0.00720374	-0.31783		10349711	0.00105269	-0.438673			10349711	0.799886	-0.049261		10343903	0.0275757	-0.54142		10349711	0.717009	-0.0925798
10349724	0.668174	0.079287		10349724	0.169212	-0.205152		10349724	0.00384557	-0.451426			10349724	0.231501	0.20873		10360580	0.027617	0.397483		10349724	0.736841	0.101389
10349733	0.0114269	0.334537		10349733	0.0145124	0.318198		10349733	0.00765752	0.393012			10349733	0.731471	-0.06972		10388174	0.0276397	-0.362529		10349733	0.226344	0.249768
10349744	0.166657	-0.551096		10349744	0.855048	0.0999185		10349744	0.882564	0.123686			10349744	0.785876	-0.160548		10576953	0.0276397	0.319395		10349744	0.509571	0.445784
10349752	0.000988321	0.424358		10349752	0.00087509	0.420796		10349752	0.130884	0.243019			10349752	0.224948	-0.194109		10504926	0.0277196	0.286499		10349752	0.269868	-0.229394
10349761	0.750149	0.0996932		10349761	0.691265	0.119177		10349761	0.478604	0.242571			10349761	0.724107	-0.122085		10482509	0.0277705	-0.581886		10349761	0.774383	-0.145131
10349769	0.862142	-0.0448737		10349769	0.834942	0.0527258		10349769	0.986426	-0.00828508			10349769	0.903192	0.036216		10455599	0.0281865	-0.490539		10349769	0.917852	0.050596
10349771	0.809909	0.0479365		10349771	0.976305	-0.006743		10349771	0.985748	0.00706733			10349771	0.860405	0.041112		10557315	0.0281865	-0.306974		10349771	0.558266	-0.151958
10349773	0.130242	0.354231		10349773	0.00346491	0.630742		10349773	0.763911	-0.126634			10349773	0.414088	0.234299		10568954	0.0282521	-0.420751		10349773	0.790131	0.133652
10349782	0.115663	-0.321743		10349782	0.0106587	-0.485891		10349782	0.311705	-0.270048			10349782	0.870113	-0.0543428		10587686	0.0283574	-0.363499		10349782	0.616765	0.189323
10349793	0.00188727	0.468552		10349793	0.0865561	0.265835		10349793	0.71806	0.099611			10349793	0.776747	0.0682757		10595628	0.0283574	-0.363499		10349793	0.886047	0.0574137
10349809	0.328131	0.112736		10349809	0.950529	0.0100655		10349809	0.908969	0.0271006			10349809	0.853765	0.0314528		10398075	0.0284792	-1.45702		10349809	0.359059	0.155839
10349821	0.000281982	0.505077		10349821	0.00401141	0.389318		10349821	0.978655	0.0097795			10349821	0.762252	-0.0659455		10525885	0.0285204	-0.337695		10349821	0.983197	-0.009037
10349826	0.0883005	-0.304772		10349826	0.83805	-0.0514295		10349826	0.258854	-0.258922			10349826	0.959074	-0.0161555		10581940	0.0286066	-0.428592		10349826	0.819072	-0.0922228
10349828	0.278442	-0.186563		10349828	0.209402	-0.208253		10349828	0.57116	-0.140071			10349828	0.387714	0.171255		10401564	0.0286448	-0.442123		10349828	0.614399	0.151223
10349832	0.709081	0.0956982		10349832	0.0863477	0.334958		10349832	0.124082	0.363548			10349832	0.425102	-0.198658		10469613	0.0286822	0.358624		10349832	0.720841	-0.144848
10349834	0.811054	-0.0672288		10349834	0.870086	0.0475247		10349834	0.835965	0.0844274			10349834	0.369806	-0.223084		10600144	0.0288059	0.350675		10349834	0.681525	-0.162613
10349868	0.000270269	-0.382641		10349868	2.03e-08	-0.653074		10349868	1.25e-05	-0.519539			10349868	0.0372868	-0.265989		10452485	0.0290502	0.522057		10349868	0.9615	-0.0158963
10349872	0.434061	-0.172127		10349872	0.22241	-0.245067		10349872	0.137839	0.343962			10349872	0.90886	0.037171		10434436	0.0291719	-0.423105		10349872	0.989454	-0.0076435
10349876	0.362271	0.265568		10349876	0.417525	0.239144		10349876	0.882441	0.0844256			10349876	0.591986	0.190425		10593101	0.0291719	-0.44009		10349876	0.991405	0.00910075
10349904	0.670247	-0.092169		10349904	0.890966	-0.034737		10349904	0.514409	0.16605			10349904	0.958592	0.015657		10427301	0.0298696	-0.309954		10349904	0.880593	-0.0647465
10349913	0.0352771	-0.274292		10349913	0.0325573	-0.272542		10349913	0.998517	0.000551417			10349913	0.171304	0.213788		10499189	0.0298696	0.687083		10349913	0.267072	0.227972
10349922	0.596635	0.098952		10349922	0.963937	-0.0108145		10349922	0.978671	0.0104513			10349922	0.10388	0.292939		10368780	0.0299183	-0.338559		10349922	0.40823	0.210219
10349932	0.841114	0.0433458		10349932	0.339654	-0.159347		10349932	0.836378	-0.0636193			10349932	0.459111	0.143925		10508253	0.0299183	-0.381422		10349932	0.591586	-0.150862
10349943	0.300601	0.100786		10349943	0.173709	0.124752		10349943	0.142332	0.158874			10349943	0.934625	0.012728		10388732	0.0299668	-0.34128		10349943	0.969854	-0.010138
10349945	0.700331	-0.0816695		10349945	0.963937	-0.0115812		10349945	0.973727	-0.0135439			10349945	0.400631	0.171823		10570434	0.0301228	-1.07575		10349945	0.9286	0.0419913
10349947	0.448533	0.443565		10349947	0.330319	0.540509		10349947	0.386984	0.60994			10349947	0.404242	0.529764		10572497	0.0302465	-0.587918		10349947	0.932595	-0.124026
10349951	0.955657	0.010406		10349951	0.0830443	-0.198599		10349951	0.33021	-0.152155			10349951	0.720823	-0.061084		10444079	0.0303345	0.29383		10349951	0.963199	0.0160367
10349953	0.0973072	-1.44732		10349953	0.823696	-0.270402		10349953	0.969212	-0.0832462			10349953	0.759273	-0.401272		10582626	0.0305789	0.37959		10349953	0.566324	-0.901989
10349968	0.000675598	-2.18806		10349968	0.0112084	-1.60433		10349968	0.91457	-0.164387			10349968	0.371916	-0.735696		10538126	0.0306834	-0.886057		10349968	0.894323	-0.230408
10349980	0.189187	0.477721		10349980	0.653757	0.195791		10349980	0.281162	0.489564			10349980	0.715001	0.186814		10341263	0.0306834	-0.5486		10349980	0.80392	0.192683
10349993	0.621454	-0.0830237		10349993	0.551775	0.096779		10349993	0.763627	0.0754311			10349993	0.0585207	0.30204		10499164	0.0307294	-0.358445		10349993	0.655246	0.117337
10349997	0.535366	-0.103765		10349997	0.339806	-0.147258		10349997	0.469053	-0.147841			10349997	0.752722	-0.0669417		10554789	0.030849	-0.773695		10349997	0.742048	-0.096112
10350003	0.0476912	0.37684		10350003	0.43859	0.169436		10350003	0.298607	-0.264178			10350003	0.077536	0.399198		10565840	0.030849	0.340182		10350003	0.394024	0.271093
10350015	0.185802	-0.14466		10350015	0.000633527	-0.338462		10350015	5.25e-05	-0.460467			10350015	0.81578	-0.0382575		10342610	0.0314913	-0.527528		10350015	0.851437	-0.04704
10350024	0.00840006	0.396319		10350024	0.00084229	0.491853		10350024	0.0337596	0.368419			10350024	0.690912	0.089536		10462623	0.031559	-1.35939		10350024	0.218663	0.289077
10350039	0.380879	0.158502		10350039	0.0356223	0.326712		10350039	0.482908	0.166052			10350039	0.952437	-0.0170313		10387985	0.0316124	-0.548477		10350039	0.438278	0.211056
10350044	0.891713	-0.03216		10350044	0.355398	0.163585		10350044	0.936114	0.0299783			10350044	0.50712	0.13868		10428328	0.0316124	0.410912		10350044	0.795301	0.0915875
10350046	0.0165787	0.478982		10350046	0.965372	0.014035		10350046	0.863653	0.0755042			10350046	0.917827	-0.036155		10436196	0.0316729	-0.524142		10350046	0.919945	-0.0575775
10350077	0.205778	-0.186252		10350077	0.16519	-0.198407		10350077	0.218809	-0.217569			10350077	0.825036	-0.0488328		10444995	0.0316729	-0.413589		10350077	0.98176	0.00962025
10350090	0.966543	-0.0127758		10350090	0.602994	0.11799		10350090	0.30719	0.250258			10350090	0.883449	0.044709		10468722	0.0317671	0.757276		10350090	0.563888	0.193684
10350099	0.865031	-0.0348938		10350099	0.316909	-0.153851		10350099	0.783752	-0.0734283			10350099	0.902178	-0.029031		10565315	0.0317671	0.58063		10350099	0.968664	-0.016757
10350102	0.384189	-0.187889		10350102	0.0735772	-0.337873		10350102	0.000185537	-0.775598			10350102	0.919269	0.0331738		10538459	0.031844	0.836249		10350102	0.0580951	-0.485552
10350113	0.0516798	0.460664		10350113	0.536958	-0.175247		10350113	0.0560488	-0.518705			10350113	0.270035	-0.317999		10501315	0.0321025	-0.355822		10350113	0.907681	0.073954
10350123	0.52625	0.326849		10350123	0.960443	0.0335825		10350123	0.925328	-0.094481			10350123	0.484645	0.392543		10353750	0.0321262	0.534459		10350123	0.967299	0.0539743
10350128	0.579343	-0.08848		10350128	0.084604	-0.22377		10350128	0.238208	0.197986			10350128	0.433107	0.13023		10377790	0.0321657	0.62491		10350128	0.945323	0.0273693
10350136	0.491405	0.267678		10350136	0.944437	-0.0355725		10350136	0.874666	0.113153			10350136	0.180054	0.52704		10495967	0.0321657	-0.814435		10350136	0.894288	0.115195
10350146	0.00116673	-0.619828		10350146	0.0011847	-0.607688		10350146	0.0578806	-0.42841			10350146	0.139957	0.343671		10547531	0.0323478	-0.582488		10350146	0.959187	-0.0320425
10350149	0.497741	0.193555		10350149	0.665729	0.13301		10350149	0.864155	-0.088857			10350149	0.515575	0.207104		10344960	0.0324418	0.352495		10350149	0.996653	0.0032335
10350159	0.520303	-0.274303		10350159	0.258758	-0.432357		10350159	0.827238	-0.157416			10350159	0.679749	-0.213464		10495371	0.0324865	0.649584		10350159	0.869475	0.147015
10350173	0.585795	0.346438		10350173	0.968711	-0.0324393		10350173	0.96134	-0.0615514			10350173	0.299517	0.657929		10438040	0.0325994	-0.350507		10350173	0.932974	-0.127226
10350188	0.501462	-0.180267		10350188	0.295965	-0.257729		10350188	0.621511	-0.1827			10350188	0.541266	0.184684		10584374	0.0325994	-0.33152		10350188	0.616944	0.215163
10350197	0.0343255	-0.287283		10350197	0.623899	-0.0840718		10350197	0.692885	-0.0941146			10350197	0.858599	0.0402573		10400165	0.0328408	0.405612		10350197	0.349905	-0.208803
10350199	0.350061	0.474255		10350199	0.950187	-0.044203		10350199	0.616847	0.369417			10350199	0.961274	0.0394795		10459999	0.0328408	-0.378898		10350199	0.951462	-0.0863735
10350247	0.144014	0.297602		10350247	0.120774	-0.307609		10350247	0.0458635	-0.44467			10350247	0.551994	-0.156463		10439527	0.033143	-0.393373		10350247	0.731411	-0.140209
10350286	0.000233936	0.530137		10350286	2.01e-07	0.800769		10350286	3.42e-06	0.766565			10350286	0.525599	0.12368		10604840	0.0333702	-0.300301		10350286	0.263533	0.256113
10350297	0.0793906	0.56514		10350297	0.789695	-0.117653		10350297	0.132179	0.580638			10350297	0.858432	-0.09357		10468213	0.0336372	0.31667		10350297	0.366428	0.472369
10350329	0.602029	-0.0890728		10350329	0.447978	-0.120864		10350329	0.751851	0.0803797			10350329	0.317714	0.169732		10341323	0.0336372	-0.786258		10350329	0.887365	0.05067
10350331	0.659176	-0.102169		10350331	0.545025	-0.132425		10350331	0.121692	-0.338843			10350331	0.163502	-0.300892		10429776	0.0336606	-0.341406		10350331	0.602843	-0.177817
10350335	0.136022	-0.197842		10350335	0.532378	-0.0955167		10350335	0.942029	-0.0216973			10350335	0.943039	0.0162405		10341353	0.0337251	-0.48747		10350335	0.961111	0.0192257
10350337	0.835109	-0.0597048		10350337	0.930689	0.0272637		10350337	0.938515	-0.0362438			10350337	0.916043	0.0360188		10415353	0.0341079	-0.367737		10350337	0.87816	-0.0781025
10350339	0.789466	0.058087		10350339	0.898197	-0.0304323		10350339	0.919623	0.0367307			10350339	0.287516	0.204169		10578515	0.0341135	-0.882344		10350339	0.762047	-0.102094
10350341	0.725582	0.0899593		10350341	0.0948883	0.322494		10350341	0.812979	-0.090345			10350341	0.113452	0.360933		10450733	0.0344075	-0.297901		10350341	0.652305	0.169602
10350343	0.00244553	-0.369464		10350343	0.375548	-0.125042		10350343	0.989239	-0.00472933			10350343	0.968061	-0.00906675		10376941	0.0346378	-0.297542		10350343	0.867061	-0.052664
10350349	0.339935	-0.210869		10350349	0.804593	-0.0688475		10350349	0.452909	-0.216257			10350349	0.160219	-0.330415		10544487	0.034664	0.391141		10350349	0.0140158	-0.611315
10350377	3.08e-06	0.566225		10350377	3.99e-08	0.693724		10350377	5.48e-07	0.676955			10350377	0.836036	-0.0392853		10383993	0.0346806	0.431287		10350377	0.589923	0.118131
10350392	0.0167667	0.778647		10350392	0.438471	-0.295805		10350392	0.145527	0.592978			10350392	0.971281	0.0217892		10548409	0.0354252	-0.723526		10350392	0.696837	0.261947
10350425	0.622201	-0.078039		10350425	0.641212	0.074559		10350425	0.631502	-0.100322			10350425	0.743062	-0.062963		10450858	0.0354535	-0.339521		10350425	0.776417	0.0788517
10350438	0.0117251	0.628798		10350438	0.0140595	0.602746		10350438	0.281538	0.363219			10350438	0.0729364	-0.542815		10459618	0.0357417	-0.460212		10350438	0.782503	-0.154945
10350473	0.325806	0.706744		10350473	0.629127	0.392704		10350473	0.896155	-0.19008			10350473	0.845202	-0.206496		10497501	0.0357417	-0.635682		10350473	0.903499	-0.208826
10350478	0.000129711	0.58561		10350478	0.00459163	0.418575		10350478	0.0486929	0.348234			10350478	0.921611	0.026445		10383681	0.0361262	-0.419037		10350478	0.884239	0.0582225
10350489	0.245636	-0.252611		10350489	0.88871	-0.0423453		10350489	0.768171	0.111515			10350489	0.966835	0.0150975		10444298	0.0361262	-0.94966		10350489	0.452192	0.260463
10350502	0.941055	-0.0124		10350502	0.0570866	-0.195928		10350502	0.0487315	-0.235328			10350502	0.451151	-0.101474		10542239	0.0364389	-0.398658		10350502	0.890802	-0.0376825
10350504	0.705081	-0.0686185		10350504	0.913416	0.0231118		10350504	0.939045	-0.0247823			10350504	0.248214	-0.193388		10456798	0.0377959	0.338383		10350504	0.970163	-0.0155867
10350506	0.472465	-0.118843		10350506	0.588581	-0.0938603		10350506	0.851825	-0.0551348			10350506	0.9148	-0.0259135		10353915	0.0381003	0.468902		10350506	0.900146	-0.0466543
10350516	0.000100493	-1.88869		10350516	0.519333	-0.375755		10350516	0.930671	-0.10137			10350516	0.0422157	-1.18483		10570827	0.0383974	0.340694		10350516	0.50913	-0.575783
10350530	0.744627	-0.0493837		10350530	0.94347	-0.0124552		10350530	0.789406	0.0579488			10350530	0.878059	-0.0288683		10535904	0.038657	0.57625		10350530	0.900657	0.036964
10350535	0.471303	0.156485		10350535	0.940455	-0.0215775		10350535	0.353023	-0.236903			10350535	0.121266	-0.339548		10474518	0.038657	-0.414044		10350535	0.752874	-0.123878
10350590	0.113108	0.239828		10350590	0.775078	0.0577893		10350590	0.112786	0.280056			10350590	0.747141	0.0722172		10525374	0.0391732	0.406474		10350590	0.287891	0.247746
10350592	0.27145	-0.160545		10350592	0.217377	-0.174666		10350592	0.988417	0.00536367			10350592	0.917827	-0.0237945		10566599	0.0393274	0.344965		10350592	0.994519	0.003145
10350594	0.0766153	0.329625		10350594	6.05e-05	0.71779		10350594	0.267162	0.267097			10350594	0.140375	-0.32101		10490632	0.0393518	-0.560828		10350594	0.755383	0.122112
10350614	0.00416021	0.364099		10350614	0.807876	0.044756		10350614	0.976854	0.00958233			10350614	0.368442	-0.146684		10507576	0.0393518	-0.289145		10350614	0.970093	-0.0148615
10350630	0.0163839	0.724263		10350630	0.000288119	1.07381		10350630	0.202311	0.497542			10350630	0.0871329	0.62653		10606542	0.0393518	-0.404356		10350630	0.961558	0.045205
10350646	0.13831	0.232523		10350646	0.0216528	0.334942		10350646	0.0447272	0.34458			10350646	0.878981	-0.0384323		10376482	0.0396618	0.385696		10350646	0.821935	-0.0780585
10350668	0.00840006	0.525088		10350668	0.0102319	0.502684		10350668	0.766018	0.113699			10350668	0.684187	-0.120919		10531370	0.0396618	-0.805641		10350668	0.815608	0.108993
10350681	0.068624	-0.224591		10350681	0.412696	0.113764		10350681	0.687706	0.0852162			10350681	0.167873	-0.200539		10377310	0.0397368	-0.363753		10350681	0.65432	-0.1067
10350684	0.907653	0.031745		10350684	0.896595	0.0357225		10350684	0.0733944	-0.379445			10350684	0.924678	-0.029855		10364056	0.0400451	0.712033		10350684	0.759717	-0.119377
10350689	0.088016	-0.288108		10350689	0.000243069	-0.585763		10350689	5.2e-06	-0.847715			10350689	0.813085	-0.0621992		10400474	0.0400451	-0.311966		10350689	0.792121	-0.0970835
10350697	0.692454	0.0673248		10350697	0.0137639	0.309754		10350697	0.837743	0.0548368			10350697	0.0692983	0.281899		10514697	0.0401087	-0.479049		10350697	0.661899	0.112378
10350710	0.581675	-0.100452		10350710	0.958647	-0.012067		10350710	0.432877	0.168062			10350710	0.40438	0.156497		10342988	0.0401087	-0.571522		10350710	0.593994	0.148194
10350723	0.161602	0.143912		10350723	0.638109	0.0582335		10350723	0.60225	-0.0824813			10350723	0.314641	0.121627		10370174	0.0405492	0.34532		10350723	0.678433	-0.0807402
10350725	0.611283	-0.11096		10350725	0.489629	-0.142531		10350725	0.809673	-0.0834542			10350725	0.628743	0.118934		10471337	0.0405492	0.410978		10350725	0.876128	0.0697403
10350733	5.62e-06	-1.14347		10350733	0.364465	-0.24926		10350733	0.806776	-0.11851			10350733	0.0337735	-0.622294		10558600	0.0405492	0.44712		10350733	0.486018	-0.30051
10350742	0.0532931	-0.293708		10350742	0.188689	-0.207863		10350742	0.670226	-0.110388			10350742	0.0411176	-0.36864		10408574	0.0406429	-0.331677		10350742	0.0470052	-0.400382
10350749	0.95901	0.0139393		10350749	0.691615	-0.0842278		10350749	0.836829	-0.0691401			10350749	0.200508	0.252169		10441053	0.0407518	-0.354522		10350749	0.873761	0.0659393
10350751	0.406439	-0.146181		10350751	0.709957	-0.075006		10350751	0.548457	-0.14287			10350751	0.279176	0.203771		10572345	0.0408201	0.348023		10350751	0.987558	0.007614
10350753	0.042402	0.323845		10350753	8.92e-08	0.909095		10350753	0.0113588	0.443412			10350753	0.704214	-0.0895775		10403664	0.0409297	0.298891		10350753	0.84028	-0.0765675
10350758	0.0574788	0.55586		10350758	0.00768521	0.741516		10350758	0.287099	0.410599			10350758	0.878906	-0.0742633		10488734	0.0409297	-0.421735		10350758	0.99597	-0.00497775
10350760	0.862926	0.0388483		10350760	0.645519	0.0893		10350760	0.881196	-0.0505455			10350760	0.633753	0.102888		10434837	0.0419482	0.276489		10350760	0.86915	0.0633565
10350766	0.00266278	-0.395032		10350766	0.849001	0.0369963		10350766	0.77384	-0.0735308			10350766	0.867014	-0.0378242		10402140	0.0426584	-0.394958		10350766	0.937217	0.031914
10350777	0.869446	-0.0411922		10350777	0.216675	0.222312		10350777	0.435071	0.192242			10350777	0.269823	-0.229572		10453373	0.0427423	0.369009		10350777	0.94523	-0.0359285
10350790	0.00167638	-0.485602		10350790	0.0203429	-0.356261		10350790	0.557226	-0.145197			10350790	0.792368	0.0652715		10501164	0.0427423	-0.766964		10350790	0.917553	-0.0457305
10350792	3.35e-06	-0.58993		10350792	1.3e-08	-0.767282		10350792	0.0215543	-0.313413			10350792	0.267489	0.166285		10474977	0.0427789	0.279865		10350792	0.808008	-0.068
10350800	0.0224693	-0.324293		10350800	0.0709301	-0.25827		10350800	0.46048	-0.155603			10350800	0.472353	-0.134519		10401968	0.0428469	0.376377		10350800	0.783584	-0.0872875
10350806	0.77455	-0.056904		10350806	0.561225	-0.101977		10350806	0.235501	0.220832			10350806	0.0210925	0.402508		10388086	0.0429816	-0.606735		10350806	0.498316	0.172953
10350816	1.58e-06	0.493875		10350816	1.25e-08	0.616162		10350816	0.000194888	0.400497			10350816	0.355725	-0.11317		10445442	0.0429816	-0.359927		10350816	0.780581	0.060445
10350819	0.000190083	0.351538		10350819	4.02e-06	0.444755		10350819	0.0102966	0.268464			10350819	0.543895	0.0778325		10414489	0.0431838	-0.379613		10350819	0.343165	0.14767
10350823	0.448235	-0.142987		10350823	0.568235	-0.112857		10350823	0.554904	-0.148457			10350823	0.14975	-0.27644		10560000	0.0431838	-0.33604		10350823	0.618927	-0.153472
10350838	0.828916	-0.16923		10350838	0.973272	-0.0293275		10350838	0.804267	0.266508			10350838	0.916043	-0.0988975		10566580	0.0431838	-0.444182		10350838	0.649365	0.485947
10350840	0.746849	0.154779		10350840	0.0155286	0.828388		10350840	0.887542	0.11135			10350840	0.775342	-0.157213		10391196	0.0435102	-0.317991		10350840	0.974322	-0.0342515
10350846	0.830089	0.0379867		10350846	0.515497	-0.0955533		10350846	0.66162	0.0917698			10350846	0.136951	0.218427		10390806	0.0435224	0.406702		10350846	0.912952	0.0371262
10350848	0.261393	0.180818		10350848	0.0744971	0.262834		10350848	0.301844	0.205143			10350848	0.611656	-0.104624		10585276	0.0435451	-0.385013		10350848	0.693211	0.118106
10350853	0.963374	0.0179732		10350853	0.377585	0.235679		10350853	0.146109	-0.42326			10350853	0.306234	0.298499		10598507	0.0435451	0.509105		10350853	0.882071	0.0905195
10350864	0.133442	0.295841		10350864	0.00926021	0.473425		10350864	0.305412	0.261093			10350864	0.897164	0.041716		10574246	0.043767	-0.506529		10350864	0.793478	0.110311
10350894	0.369563	0.141373		10350894	0.219509	0.180912		10350894	0.316989	0.188121			10350894	0.670134	-0.085597		10342993	0.043936	0.311119		10350894	0.960732	0.0213522
10350896	0.224591	-0.194051		10350896	0.377162	-0.148308		10350896	0.951024	0.0215814			10350896	0.270648	0.200545		10468668	0.0443372	0.451809		10350896	0.807053	0.0827725
10350921	0.613784	0.0634455		10350921	0.918554	0.0159875		10350921	0.329391	-0.133663			10350921	0.14331	0.174974		10582201	0.0443775	0.295768		10350921	0.442733	0.132313
10350923	0.090781	-0.219851		10350923	0.0025704	-0.366426		10350923	0.000287821	-0.502787			10350923	0.142316	-0.221767		10403706	0.0443863	-0.312295		10350923	0.961157	0.0191242
10350951	0.418621	0.174091		10350951	0.119507	0.294993		10350951	0.988283	-0.00760683			10350951	0.925768	-0.0302742		10370584	0.0447746	-0.345439		10350951	0.405933	-0.260731
10350975	0.613956	0.091261		10350975	0.37528	-0.144611		10350975	0.665536	0.106672			10350975	0.674018	0.088233		10428081	0.0448306	0.555955		10350975	0.35909	0.218122
10350977	0.733579	0.111998		10350977	0.210635	0.323958		10350977	0.723753	0.155101			10350977	0.363179	-0.278425		10472933	0.0452974	0.450138		10350977	0.475747	-0.305979
10350985	0.175235	-0.203618		10350985	0.37579	-0.142106		10350985	0.605527	-0.119172			10350985	0.383997	0.155865		10511258	0.0452974	0.428403		10350985	0.384973	0.206024
10350990	0.938411	0.01278		10350990	0.0652873	0.188252		10350990	0.431456	0.117164			10350990	0.0632161	-0.228068		10561942	0.045561	-0.364328		10350990	0.987437	-0.00514
10350992	0.414317	0.122137		10350992	0.465808	0.110613		10350992	0.712291	-0.0850225			10350992	0.0720132	-0.277843		10339943	0.045561	0.46868		10350992	0.486379	-0.159115
10351013	0.110427	0.313675		10351013	0.33952	0.202502		10351013	0.646069	0.146959			10351013	0.0240922	-0.519223		10339689	0.0457264	-0.451915		10351013	0.628054	-0.178055
10351015	0.150739	-0.229355		10351015	0.6993	0.0768588		10351015	0.999599	0.000238167			10351015	0.42956	0.154204		10478299	0.0462934	-0.331462		10351015	0.896059	0.0527203
10351026	0.00136195	0.458785		10351026	1.33e-05	0.635903		10351026	0.316376	0.198937			10351026	0.132588	-0.262723		10408251	0.0469864	-0.319086		10351026	0.754274	-0.09829
10351035	0.372403	-0.398061		10351035	0.264629	0.473948		10351035	0.90854	0.104153			10351035	0.868072	0.109529		10445214	0.0471621	0.26784		10351035	0.691986	0.315009
10351037	0.0515682	-0.710985		10351037	0.516763	-0.281042		10351037	0.187572	-0.604371			10351037	0.422823	-0.37191		10450167	0.0471621	-0.508731		10351037	0.995666	-0.006615
10351039	0.842213	-0.0934372		10351039	0.155832	0.476858		10351039	0.490119	0.335713			10351039	0.0110031	-1.02864		10570178	0.0472853	-0.383845		10351039	0.863787	-0.139827
10351041	0.998061	0.0012175		10351041	0.154202	0.482592		10351041	0.851992	0.128782			10351041	0.0901409	-0.6639		10450199	0.0484524	-0.300203		10351041	0.958845	0.05507
10351043	0.0105672	-1.19446		10351043	0.502278	-0.379426		10351043	0.00610619	-1.42308			10351043	0.188354	-0.752291		10511755	0.0484524	0.256005		10351043	0.909808	-0.147774
10351045	0.88933	-0.063644		10351045	0.0415187	0.613797		10351045	0.502679	0.309598			10351045	0.11889	-0.569179		10581575	0.0484524	0.35103		10351045	0.993618	0.00797075
10351047	0.276131	0.294312		10351047	0.826991	0.0770813		10351047	0.338868	0.324232			10351047	0.956885	0.0240165		10341146	0.0484651	-0.672645		10351047	0.504075	0.293384
10351056	0.547476	-0.110417		10351056	0.221105	-0.19608		10351056	0.469053	-0.161072			10351056	0.954337	-0.0155495		10514289	0.0485784	-0.40916		10351056	0.938316	-0.0351895
10351063	0.836047	0.038215		10351063	0.639438	0.0757788		10351063	0.865707	0.0468477			10351063	0.668727	0.078884		10343674	0.0485784	-0.715545		10351063	0.899938	0.04268
10351065	0.791941	-0.0521667		10351065	0.861939	0.0358165		10351065	0.608431	-0.118515			10351065	0.301097	0.181093		10338214	0.0487292	-0.364307		10351065	0.777342	0.0884753
10351095	0.0772348	-0.247274		10351095	0.131281	-0.211896		10351095	0.478354	-0.144397			10351095	0.687668	-0.080803		10347921	0.0490378	-0.525249		10351095	0.983197	-0.0088
10351099	0.913655	-0.0280943		10351099	0.0373527	0.347005		10351099	0.93684	0.0319863			10351099	0.703236	0.0959815		10487321	0.0490816	-0.460315		10351099	0.940111	-0.038738
10351107	0.000734426	0.560982		10351107	0.110216	0.27485		10351107	0.2092	0.272761			10351107	0.868545	-0.0471483		10496322	0.049313	-0.326337		10351107	0.452496	0.219912
10351111	0.0543055	0.468485		10351111	0.184102	0.335511		10351111	0.612359	0.200115			10351111	0.725035	-0.127492		10513406	0.049313	0.789942		10351111	0.998585	-0.00114525
10351117	0.25962	-0.185623		10351117	0.795516	0.0548867		10351117	0.493276	-0.155353			10351117	0.146246	0.261236		10397719	0.0493949	0.366143		10351117	0.946024	0.0316473
10351119	0.00742873	0.360949		10351119	0.0561645	0.260327		10351119	0.786646	0.072145			10351119	0.155743	-0.233432		10444114	0.0493949	0.249131		10351119	0.61915	0.131157
10351131	0.621254	-0.287752		10351131	0.184183	0.643499		10351131	0.784775	0.243876			10351131	0.513595	0.401709		10466210	0.0493949	-0.943058		10351131	0.729424	-0.335841
10351138	0.837471	-0.0334508		10351138	0.724404	0.0530233		10351138	0.862264	-0.0422819			10351138	0.546847	-0.0916707		10405866	0.0494382	-0.268979		10351138	0.364292	-0.169276
10351140	2.11e-05	0.706402		10351140	0.000872936	0.522991		10351140	0.202235	0.265991			10351140	0.932395	-0.024409		10474312	0.0494382	-0.387047		10351140	0.963498	0.0227432
10351163	0.688343	-0.067197		10351163	0.642238	-0.0756595		10351163	0.217298	-0.20336			10351163	0.896885	-0.0284448		10480699	0.0494382	0.42458		10351163	0.793377	0.07489
10351179	0.0295526	0.387111		10351179	0.0122317	0.432439		10351179	0.579706	0.157448			10351179	0.350291	0.208363		10456699	0.0496819	0.446103		10351179	0.566151	0.190011
10351182	4.3e-05	-1.72109		10351182	0.368844	-0.422918		10351182	0.752291	-0.2444			10351182	0.223525	-0.617344		10409799	0.049757	0.392065		10351182	0.976483	-0.0379063
10351197	0.00383886	-1.72117		10351197	0.00277668	-1.74803		10351197	0.0181904	-1.59756			10351197	0.185796	-0.968639		10434559	0.0499883	0.408478		10351197	0.218663	-1.14773
10351206	2.82e-10	-2.19398		10351206	0.0338316	-0.587266		10351206	0.243744	-0.429372			10351206	4.09e-05	-1.53618		10369252	0.0500089	0.312496		10351206	0.355583	-0.4306
10351224	0.60318	0.221731		10351224	0.137218	0.521903		10351224	0.869532	0.123081			10351224	0.0599808	-0.768339		10429440	0.0500192	-0.393965		10351224	0.623395	-0.323184
10351259	0.00105461	-0.429864		10351259	0.297929	-0.153351		10351259	0.589319	-0.116133			10351259	0.40591	0.141747		10474836	0.0500192	0.498879		10351259	0.972198	0.0140527
10351269	2.32e-06	0.644601		10351269	0.0965325	0.219375		10351269	0.00377393	0.412723			10351269	0.717883	0.070789		10549988	0.0500192	-0.31411		10351269	0.99153	0.004551
10351277	0.0188846	0.293849		10351277	0.0609805	0.23547		10351277	0.326804	0.169404			10351277	0.523944	0.107818		10599084	0.0500192	-0.300443		10351277	0.5988	0.125796
10351293	0.0237277	0.707782		10351293	3.84e-05	1.27951		10351293	0.0456045	0.722945			10351293	0.797309	0.127647		10425761	0.050164	-0.326259		10351293	0.959187	0.0517775
10351298	0.150608	0.3002		10351298	0.843557	-0.0566915		10351298	0.877935	-0.0675703			10351298	0.784737	0.084941		10338367	0.050164	-0.701352		10351298	0.994776	0.00447825
10351304	0.018033	-0.397899		10351304	0.943562	0.0189605		10351304	0.0770718	-0.354142			10351304	0.506741	-0.149785		10398052	0.0507007	-0.669886		10351304	0.885477	0.0636252
10351310	0.229582	0.182621		10351310	0.207977	0.187609		10351310	0.999675	0.000163833			10351310	0.828415	-0.0492778		10450154	0.0507007	-0.901977		10351310	0.881403	0.0542122
10351345	0.884401	0.0311165		10351345	0.0565504	0.269566		10351345	0.730726	0.0888227			10351345	0.973188	-0.008868		10409786	0.0511743	-0.334971		10351345	0.820451	0.0748787
10351347	0.465764	0.208848		10351347	0.732779	0.111061		10351347	0.19397	-0.40028			10351347	0.201312	0.374891		10339550	0.0511743	0.441404		10351347	0.681189	-0.199601
10351353	0.00500992	-0.514588		10351353	0.0401951	-0.378103		10351353	0.0947006	-0.373119			10351353	0.474309	-0.175277		10431371	0.0513304	0.366938		10351353	0.864912	-0.0798808
10351368	0.393209	0.432608		10351368	0.925579	-0.0650177		10351368	0.96362	0.0497177			10351368	0.080454	0.924521		10477551	0.0513304	-0.295245		10351368	0.948811	-0.0885902
10351380	0.778071	0.0869985		10351380	0.833676	0.0673933		10351380	0.93684	-0.0418388			10351380	0.601952	0.161167		10481383	0.0513304	0.422037		10351380	0.858811	-0.0981362
10351390	0.000430094	0.512999		10351390	3.01e-06	0.70342		10351390	0.00163535	0.506673			10351390	0.716354	0.0805687		10416195	0.0513625	-1.21746		10351390	0.789604	0.0881925
10351400	0.553278	-0.194758		10351400	0.939885	0.0318855		10351400	0.614325	-0.222133			10351400	0.188321	0.425342		10522217	0.0513625	0.494733		10351400	0.749821	-0.182352
10351404	6.15e-07	0.592985		10351404	1.03e-05	0.49158		10351404	0.000144169	0.465183			10351404	0.251686	0.156002		10362876	0.0515968	0.389483		10351404	0.0436766	0.29954
10351414	0.107525	0.246776		10351414	0.042729	0.296072		10351414	0.72858	0.0930584			10351414	0.863869	0.042544		10385540	0.0515968	-0.263829		10351414	0.244266	0.268236
10351430	0.349065	0.218833		10351430	0.048272	0.403344		10351430	0.469053	0.221357			10351430	0.891729	0.0478135		10501179	0.0515968	0.278218		10351430	0.959187	0.034316
10351443	0.693437	-0.0773255		10351443	0.213756	-0.197422		10351443	0.137427	-0.273002			10351443	0.723669	-0.0794843		10606948	0.0515968	0.367365		10351443	0.851201	-0.0686565
10351455	0.544173	0.37087		10351455	0.16724	0.722524		10351455	0.836403	0.213656			10351455	0.928206	-0.079595		10412911	0.0519924	0.37255		10351455	0.971977	-0.0535
10351463	0.635116	0.310717		10351463	0.202422	0.694357		10351463	0.882216	0.169694			10351463	0.886055	-0.124522		10513920	0.0520207	-0.339836		10351463	0.979712	-0.040778
10351465	0.7988	0.0580777		10351465	0.844322	-0.0459982		10351465	0.732848	-0.100434			10351465	0.573257	-0.125096		10559270	0.0521161	0.427232		10351465	0.785922	-0.0977922
10351471	0.605738	-0.091484		10351471	0.818991	0.0461935		10351471	0.967382	0.014494			10351471	0.444206	0.140415		10378482	0.0522241	0.343945		10351471	0.990152	-0.00555825
10351473	0.407924	-0.118773		10351473	0.552172	-0.0901273		10351473	0.861965	-0.0467827			10351473	0.540161	0.102661		10452316	0.0522241	-1.17668		10351473	0.811545	-0.06802
10351477	0.966543	0.0158625		10351477	0.000666926	-0.738426		10351477	2.28e-09	-1.67269			10351477	0.844451	0.0726442		10515924	0.0523188	-0.322672		10351477	0.158427	-0.469206
10351482	0.491374	0.106268		10351482	0.836263	-0.0387267		10351482	0.914953	0.0324595			10351482	0.717105	0.0704738		10591691	0.0525269	-0.370087		10351482	0.966741	-0.0165712
10351487	0.838239	0.04387		10351487	0.316147	-0.164733		10351487	0.92564	-0.0326848			10351487	0.173534	0.242283		10504891	0.0526485	0.389794		10351487	0.270527	0.258293
10351489	0.00145602	0.38307		10351489	0.00046022	0.41605		10351489	0.00020057	0.502004			10351489	0.697866	-0.0706275		10548573	0.0527694	-0.650656		10351489	0.864912	0.052455
10351491	0.364381	0.331773		10351491	0.804696	-0.112889		10351491	0.826216	-0.143915			10351491	0.364163	0.366628		10398317	0.0527694	-0.293327		10351491	0.983033	0.0211532
10351500	0.578363	-0.0945948		10351500	0.0423157	-0.275216		10351500	0.792228	-0.0706552			10351500	0.55883	0.109341		10496182	0.0527829	0.334578		10351500	0.778515	0.085619
10351502	0.529202	-0.0964363		10351502	0.815518	-0.0420457		10351502	0.825468	-0.0567708			10351502	0.777107	0.0560102		10340164	0.0527829	-0.644904		10351502	0.280875	0.217545
10351504	0.6949	-0.166275		10351504	0.449637	-0.28443		10351504	0.458729	0.352371			10351504	0.145623	-0.561197		10511868	0.0532138	0.209093		10351504	0.678336	-0.268738
10351507	0.672087	-0.0763325		10351507	0.12216	-0.220009		10351507	0.724828	-0.0882845			10351507	0.736449	-0.0712305		10530098	0.0532138	0.209093		10351507	0.784895	-0.0844183
10351509	0.000588213	-1.56482		10351509	5.36e-11	-3.69074		10351509	2.88e-11	-4.10801			10351509	0.473023	-0.434058		10565607	0.0532138	-0.340474		10351509	0.0108446	-1.48105
10351515	0.0643902	-0.264606		10351515	0.0314932	-0.296515		10351515	0.769302	-0.0782222			10351515	0.20985	0.213814		10449051	0.0532935	0.268645		10351515	0.946261	0.0294485
10351517	0.00425569	0.418836		10351517	0.0710458	0.269698		10351517	0.57713	0.132585			10351517	0.011719	0.468372		10565837	0.0534163	-0.414619		10351517	0.969854	0.0173365
10351525	0.518689	0.317016		10351525	0.0622009	0.756888		10351525	0.863866	0.152065			10351525	0.828288	-0.143083		10431030	0.0542107	0.304101		10351525	0.832653	0.202017
10351533	0.668383	-0.0845058		10351533	0.942914	0.017186		10351533	0.999599	-0.00024775			10351533	0.97592	0.008398		10447668	0.0542107	-0.354629		10351533	0.839394	0.0738078
10351546	0.710654	-0.0652372		10351546	0.889447	0.0279357		10351546	0.182193	-0.223992			10351546	0.615974	0.0936127		10532720	0.0542107	0.314563		10351546	0.996065	0.00222675
10351551	4.41e-11	-1.67395		10351551	0.00412392	-0.552133		10351551	0.261036	-0.296474			10351551	0.0366971	-0.503375		10413152	0.0547879	-0.408407		10351551	0.984567	0.0119708
10351563	0.104894	-0.366176		10351563	0.554141	-0.157874		10351563	0.980956	0.0138943			10351563	0.403097	0.232788		10529052	0.0548424	0.393697		10351563	0.314809	0.357151
10351574	0.000232565	0.412912		10351574	0.564217	0.0802425		10351574	0.268064	0.165863			10351574	0.991993	-0.00203125		10542181	0.0554931	-0.547624		10351574	0.973784	-0.0112005
10351583	0.0327211	0.252583		10351583	3.57e-07	0.632153		10351583	0.0105538	0.333456			10351583	0.942806	0.0152155		10383429	0.0560095	-0.26891		10351583	0.475092	0.14861
10351588	0.276847	-0.277668		10351588	0.0980107	-0.388945		10351588	0.849741	-0.09267			10351588	0.152452	0.39734		10386495	0.0560095	0.36419		10351588	0.605911	0.227785
10351603	0.0124326	-0.745953		10351603	1.24e-07	-1.70443		10351603	4.87e-10	-2.40435			10351603	0.860997	-0.0884753		10489368	0.0560095	0.409643		10351603	0.018446	-0.915889
10351616	0.965759	-0.00980275		10351616	0.0758596	-0.242861		10351616	0.624275	-0.110658			10351616	0.176205	0.222165		10343132	0.0560095	0.24012		10351616	0.944158	0.029573
10351623	0.35052	-0.20872		10351623	0.17623	-0.279543		10351623	0.730726	-0.123212			10351623	0.0720132	0.425013		10416302	0.056656	0.493404		10351623	0.863985	0.0850775
10351636	0.181129	0.207516		10351636	0.918685	-0.023256		10351636	0.962733	0.0170575			10351636	0.143609	0.255045		10475843	0.0573573	-0.329386		10351636	0.93267	0.0362857
10351640	0.553861	-0.128734		10351640	0.213893	0.234494		10351640	0.369015	0.223487			10351640	0.899691	-0.038118		10492846	0.0573724	0.322026		10351640	0.332895	-0.283084
10351644	0.000132448	-1.32151		10351644	3.76e-06	-1.63156		10351644	2.33e-08	-2.34104			10351644	0.22513	-0.512783		10547985	0.0573724	-0.367741		10351644	0.117628	-0.77813
10351658	0.174962	-0.443183		10351658	2.35e-06	-1.48672		10351658	1.82e-09	-2.31422			10351658	0.976289	0.0167005		10433207	0.0573724	-0.398404		10351658	0.00112616	-1.19528
10351665	0.675253	-0.0588575		10351665	0.0163397	-0.252467		10351665	0.573584	-0.0965877			10351665	0.0415437	-0.265046		10390184	0.0574982	-0.344258		10351665	0.990155	-0.00423825
10351667	8.99e-06	-0.603606		10351667	0.742428	-0.058669		10351667	0.994064	0.00292892			10351667	0.203945	-0.203452		10488959	0.0577568	-0.371082		10351667	0.173908	-0.269301
10351679	0.205721	0.456492		10351679	0.727383	0.156437		10351679	0.368769	-0.423168			10351679	0.788366	-0.141524		10342271	0.0578418	0.554059		10351679	0.0212553	-0.999651
10351689	0.0893485	-0.230295		10351689	0.0681016	-0.240001		10351689	0.505803	-0.13295			10351689	0.457843	-0.127461		10447725	0.0580669	-0.376053		10351689	0.813578	-0.0714515
10351691	0.835803	-0.0761215		10351691	0.00134505	-0.779922		10351691	0.0186541	-0.662771			10351691	0.909924	0.049274		10485241	0.0580669	0.448804		10351691	0.260221	-0.447858
10351703	0.276034	0.119627		10351703	0.0188204	0.22817		10351703	0.748899	0.0592167			10351703	0.714072	0.05486		10404004	0.058128	-0.280282		10351703	0.843669	0.047365
10351738	0.806928	-0.0670588		10351738	0.916261	-0.0318877		10351738	0.858277	-0.0742937			10351738	0.0544245	0.446291		10568017	0.0585217	0.308465		10351738	0.663445	0.167208
10351749	4.42e-06	0.699125		10351749	2.09e-05	0.620398		10351749	0.0284189	0.362711			10351749	0.426408	0.150088		10558769	0.0586614	-0.903693		10351749	0.681442	0.120822
10351769	5.88e-07	-0.583387		10351769	6.68e-07	-0.563114		10351769	4.39e-05	-0.494426			10351769	0.507274	0.095819		10483584	0.0588245	0.380023		10351769	0.924872	-0.0297455
10351781	0.0754295	0.289616		10351781	0.418598	0.148093		10351781	0.882103	0.0525161			10351781	0.855932	-0.0481175		10604342	0.0592687	-0.378944		10351781	0.16872	-0.327441
10351788	0.00102749	-0.491565		10351788	0.0536267	-0.291957		10351788	0.204058	-0.248008			10351788	0.909032	0.0300538		10385486	0.059294	0.290465		10351788	0.984432	0.00918725
10351792	0.902535	0.0586472		10351792	4.03e-08	-1.88881		10351792	1.5e-13	-3.46299			10351792	0.544474	0.259875		10434029	0.0595185	0.365476		10351792	0.279739	-0.54607
10351801	0.912072	-0.0396803		10351801	0.323763	-0.258995		10351801	0.485549	-0.246407			10351801	0.633691	0.159547		10467578	0.059572	-0.812833		10351801	0.623189	0.223452
10351825	0.429589	-0.240407		10351825	0.283918	-0.306285		10351825	0.672779	-0.190611			10351825	0.907656	0.0520518		10452118	0.0596947	0.257951		10351825	0.972198	-0.0274575
10351832	0.53059	-0.118374		10351832	0.736807	-0.0704778		10351832	0.886889	0.0494404			10351832	0.229984	0.228287		10356401	0.059833	-0.320062		10351832	0.961558	-0.0232002
10351843	0.381858	-0.289168		10351843	0.0646508	-0.532825		10351843	0.830518	-0.126798			10351843	0.76461	0.134454		10511586	0.059833	-0.295052		10351843	0.796754	-0.167644
10351852	0.201814	-0.226639		10351852	0.521624	-0.127506		10351852	0.618967	-0.135886			10351852	0.449579	-0.162498		10340489	0.059833	0.299096		10351852	0.905433	0.053299
10351857	0.446879	-0.128486		10351857	0.425451	-0.132105		10351857	0.810941	-0.0687274			10351857	0.941135	-0.0189337		10541683	0.0599539	-0.879691		10351857	0.5142	-0.16868
10351859	0.430871	0.112425		10351859	0.764853	-0.0503615		10351859	0.463366	-0.132412			10351859	0.971281	0.0081155		10445909	0.0612867	-0.520685		10351859	0.572074	0.128333
10351861	0.569283	0.092147		10351861	0.654195	0.0753858		10351861	0.968812	0.0130097			10351861	0.286742	0.172623		10495279	0.0614045	-0.28222		10351861	0.821604	0.0687395
10351863	0.728141	-0.0656858		10351863	0.954735	0.012611		10351863	0.954808	-0.019151			10351863	0.373001	0.157871		10591241	0.0614534	0.332543		10351863	0.412284	0.195761
10351865	0.705923	-0.082225		10351865	0.96159	-0.0126425		10351865	0.384029	0.202462			10351865	0.462324	0.157735		10473444	0.0621809	0.771254		10351865	0.568119	-0.174679
10351867	0.522475	-0.157791		10351867	0.639038	-0.121914		10351867	0.119971	-0.386359			10351867	0.899838	-0.0437393		10339990	0.0621809	-0.704507		10351867	0.062533	-0.519331
10351873	7.93e-05	-1.61486		10351873	5.92e-07	-2.12313		10351873	0.00132704	-1.42719			10351873	0.94925	-0.0468927		10479063	0.062198	0.25272		10351873	0.0225451	-1.20078
10351880	0.346991	-0.146823		10351880	0.933035	0.0184298		10351880	0.799506	-0.0690297			10351880	0.861598	-0.04029		10543369	0.062198	-0.527446		10351880	0.827961	-0.069903
10351884	0.654929	-0.0714215		10351884	0.652948	-0.0716148		10351884	0.574866	-0.110801			10351884	0.17999	0.201159		10350197	0.0622672	-0.337539		10351884	0.350477	-0.191609
10351886	0.904377	0.0269967		10351886	0.929854	-0.0207318		10351886	0.975106	-0.0118551			10351886	0.315018	0.185941		10375926	0.0622672	0.31387		10351886	0.876014	-0.059718
10351888	0.789811	-0.0505545		10351888	0.937901	0.0167512		10351888	0.753751	0.0792712			10351888	0.965548	0.0107495		10407145	0.0622672	0.269259		10351888	0.978859	0.0114258
10351891	0.77536	0.0578217		10351891	0.649642	-0.084626		10351891	0.869054	-0.0527963			10351891	0.170102	0.240433		10444991	0.0622672	-0.351949		10351891	0.862491	0.0635958
10351893	0.197539	0.177617		10351893	0.711069	0.06309		10351893	0.870691	0.0460911			10351893	0.148161	0.222511		10489904	0.0622672	0.349059		10351893	0.0812789	0.312026
10351895	0.787366	0.0516877		10351895	0.713281	-0.0669		10351895	0.996655	-0.00145092			10351895	0.639721	0.0916332		10495343	0.0622672	0.391025		10351895	0.972629	0.014183
10351897	0.939771	-0.0197772		10351897	0.90229	-0.0306168		10351897	0.96134	0.0195177			10351897	0.743769	-0.0812305		10497490	0.0622672	-0.560541		10351897	0.360971	0.245736
10351899	0.614758	-0.088985		10351899	0.35699	-0.14552		10351899	0.660566	-0.105416			10351899	0.374472	-0.15729		10545009	0.0622672	0.379287		10351899	0.964159	0.0192888
10351903	0.87513	-0.0351315		10351903	0.324127	-0.164633		10351903	0.458729	-0.163784			10351903	0.666618	0.0936397		10585840	0.0622672	-0.322841		10351903	0.972198	-0.0159208
10351905	0.890157	-0.0501158		10351905	0.949868	0.024071		10351905	0.981313	0.0152278			10351905	0.994707	0.002979		10339595	0.0622672	0.411269		10351905	0.851201	-0.111224
10351959	0.874595	0.0406393		10351959	0.817226	-0.0568328		10351959	0.0774712	0.35915			10351959	0.256492	0.240121		10392947	0.0623311	0.264143		10351959	0.877973	0.068327
10351961	0.989285	0.00341025		10351961	0.557933	0.099552		10351961	0.659697	-0.104346			10351961	0.920926	0.0240922		10573626	0.0623311	0.405364		10351961	0.838186	0.0675152
10351963	0.402877	-0.136468		10351963	0.846909	0.0395115		10351963	0.816562	-0.0658355			10351963	0.500986	-0.125975		10537828	0.0624017	-0.349162		10351963	0.816273	-0.0756607
10351966	0.765055	0.0606288		10351966	0.514556	0.115264		10351966	0.966793	-0.0153287			10351966	0.821698	0.053518		10338517	0.0624676	0.31394		10351966	0.969038	0.0176437
10351968	0.833855	-0.0473835		10351968	0.157542	-0.22873		10351968	0.284758	-0.222402			10351968	0.877472	0.040516		10427471	0.0631159	-0.54808		10351968	0.307988	-0.257351
10351971	0.34683	-0.112243		10351971	0.549177	-0.077038		10351971	0.333424	0.140372			10351971	0.84187	-0.0345525		10386197	0.0632862	-0.731097		10351971	0.970554	0.011881
10351998	0.916847	0.0197638		10351998	0.863593	0.0308467		10351998	0.759803	0.0705301			10351998	0.772241	0.0555792		10477887	0.0640722	0.317244		10351998	0.671097	0.104027
10352000	0.620242	0.183822		10352000	0.0860116	-0.508691		10352000	0.190317	-0.489111			10352000	0.188943	-0.465958		10554017	0.0642004	0.372776		10352000	0.0521502	-0.76944
10352020	0.564267	0.0812855		10352020	0.103142	-0.189731		10352020	0.694453	-0.0792479			10352020	0.23999	0.164866		10338031	0.0642004	0.243815		10352020	0.71108	0.0881943
10352048	0.534547	-0.231891		10352048	0.726757	0.143693		10352048	0.471612	0.328494			10352048	0.583152	0.232745		10443817	0.0643334	0.333902		10352048	0.554734	0.336406
10352066	0.00072211	0.552024		10352066	0.736572	0.0751933		10352066	0.212744	-0.265977			10352066	0.539547	0.137396		10512254	0.0643334	-0.298664		10352066	0.765239	-0.107936
10352092	0.959321	-0.0148942		10352092	0.985969	-0.004761		10352092	0.659007	-0.132221			10352092	0.609274	0.125526		10354374	0.0645872	0.529947		10352092	0.867175	-0.074241
10352097	0.583696	0.114755		10352097	0.156469	-0.24859		10352097	0.833648	0.0729666			10352097	0.574615	-0.130254		10451016	0.0645872	-0.32333		10352097	0.722363	0.125808
10352104	0.661026	0.0754645		10352104	0.52123	0.10291		10352104	0.743906	0.0801544			10352104	0.960473	0.011994		10451077	0.0645872	-0.298438		10352104	0.73612	0.095234
10352110	0.374149	0.17776		10352110	0.293188	0.202618		10352110	0.71752	0.113686			10352110	0.55617	0.140293		10555118	0.0646678	-0.440187		10352110	0.70312	0.137769
10352119	0.830091	-0.0422003		10352119	0.975275	0.00686175		10352119	0.94942	-0.020459			10352119	0.974528	0.00813725		10390969	0.0649304	0.451188		10352119	0.639699	-0.124508
10352125	0.692487	-0.0894693		10352125	0.561526	0.122794		10352125	0.939847	-0.0306732			10352125	0.441095	-0.171906		10474867	0.0649304	-0.302173		10352125	0.601551	-0.171032
10352127	0.909118	-0.016986		10352127	0.936629	-0.0124312		10352127	0.903009	0.0274653			10352127	0.755527	0.047227		10419286	0.0649572	-0.361316		10352127	0.549636	0.1085
10352131	0.858525	-0.0325405		10352131	0.98767	0.00293875		10352131	0.65779	-0.0936976			10352131	0.861598	0.0361312		10340213	0.0650058	0.600659		10352131	0.318364	0.201475
10352133	0.000261135	0.71037		10352133	0.000566457	0.654373		10352133	0.0281077	0.486258			10352133	0.78621	-0.0835208		10581340	0.0653083	0.300522		10352133	0.966054	-0.0256317
10352143	0.392441	0.187736		10352143	0.955141	0.0169465		10352143	0.940673	0.0334133			10352143	0.703222	-0.108145		10351507	0.0658049	-0.34326		10352143	0.752598	-0.128957
10352150	0.246013	-0.217989		10352150	0.613215	-0.10981		10352150	0.981798	0.010493			10352150	0.0745172	0.368379		10408870	0.065981	0.392764		10352150	0.489587	0.211764
10352152	0.735572	0.0901432		10352152	0.27194	0.236292		10352152	0.886889	-0.0627387			10352152	0.877448	-0.051397		10490751	0.0660842	-0.348596		10352152	0.427064	-0.268799
10352166	6.69e-05	0.591982		10352166	0.0273215	0.31884		10352166	0.929875	0.0310974			10352166	0.481053	0.136827		10451054	0.0671286	-0.503095		10352166	0.993618	0.00385125
10352178	0.0162073	0.475994		10352178	0.00272514	0.577244		10352178	0.0666682	0.429241			10352178	0.983336	-0.00764575		10524668	0.0674655	0.376582		10352178	0.278276	0.345344
10352192	0.73683	-0.0607878		10352192	0.198407	-0.181755		10352192	0.649705	-0.102882			10352192	0.247366	0.189292		10497390	0.0675337	0.339898		10352192	0.983149	0.00862525
10352194	0.0327211	0.51786		10352194	0.190715	0.333874		10352194	0.507187	0.243884			10352194	0.808702	-0.0937023		10342380	0.0679147	0.435907		10352194	0.96324	0.0340245
10352234	0.901337	0.0511725		10352234	0.223875	-0.353914		10352234	0.146744	-0.489958			10352234	0.744546	0.135877		10413710	0.0682319	0.611944		10352234	0.988346	0.0124323
10352242	0.298078	0.156026		10352242	0.140182	0.2055		10352242	0.333898	-0.179573			10352242	0.389682	0.147496		10446066	0.0682319	-0.326647		10352242	0.232612	0.249099
10352267	0.234075	0.244803		10352267	0.499527	0.152616		10352267	0.440732	0.213683			10352267	0.644788	-0.124868		10401322	0.0683528	0.389049		10352267	0.50913	0.225
10352281	0.467232	-0.104305		10352281	0.459449	-0.105068		10352281	0.413872	-0.142732			10352281	0.407112	0.128278		10346069	0.0684445	-0.328029		10352281	0.620421	0.115627
10352292	0.272671	-0.177204		10352292	0.127708	-0.229926		10352292	0.583431	-0.12914			10352292	0.958629	-0.0137495		10364326	0.0684445	-0.288273		10352292	0.623189	-0.139416
10352294	0.979598	0.0078075		10352294	0.164619	0.260623		10352294	0.929875	0.0378658			10352294	0.202832	0.277614		10341986	0.0684445	-0.408573		10352294	0.589679	0.182612
10352302	0.409236	0.149458		10352302	0.919533	0.0247455		10352302	0.930533	-0.0327564			10352302	0.928835	0.024709		10369828	0.0685416	-0.322742		10352302	0.791961	-0.092651
10352306	0.676317	-0.104907		10352306	0.134831	0.297596		10352306	0.977948	-0.0138721			10352306	0.397033	0.208361		10410173	0.0690033	0.317953		10352306	0.158329	0.404335
10352314	0.836159	0.0478495		10352314	0.988585	-0.0033945		10352314	0.552599	-0.148008			10352314	0.527823	0.134959		10526718	0.0690697	-0.397064		10352314	0.636499	0.146434
10352320	0.911673	0.0261525		10352320	0.473485	-0.130985		10352320	0.393865	-0.187842			10352320	0.0891333	0.316098		10526720	0.0690697	-0.397064		10352320	0.522471	0.179292
10352344	0.206069	-0.181305		10352344	0.0685612	-0.242815		10352344	0.618811	0.109644			10352344	0.694596	0.0774545		10538885	0.069366	-0.259449		10352344	0.721956	-0.0995687
10352348	0.281005	0.204698		10352348	0.845279	0.0486625		10352348	0.986426	-0.00814417			10352348	0.168272	0.285563		10414967	0.069577	-0.263555		10352348	0.97884	-0.0145225
10352354	0.0847766	0.333306		10352354	0.793815	0.069264		10352354	0.966822	0.0195628			10352354	0.686797	-0.111649		10504672	0.0696038	-0.308118		10352354	0.965606	0.0250352
10352356	0.0914619	0.330647		10352356	0.260668	0.231989		10352356	0.647522	0.147125			10352356	0.279701	0.254028		10339060	0.0697079	-0.505765		10352356	0.678433	0.157896
10352358	0.380626	-0.152897		10352358	0.204139	-0.205226		10352358	0.717339	-0.0990942			10352358	0.662891	0.0961142		10471858	0.0697951	-0.311754		10352358	0.859369	-0.0673432
10352369	0.802693	-0.0424602		10352369	0.672961	-0.0658052		10352369	0.931057	-0.0249643			10352369	0.459135	0.116121		10351873	0.0701381	-0.996926		10352369	0.976679	0.0108378
10352377	0.90665	-0.038781		10352377	0.638553	-0.130649		10352377	0.986212	0.0106678			10352377	0.183378	-0.350511		10595288	0.0701731	-0.330805		10352377	0.938066	-0.0513303
10352393	0.00343242	-0.300371		10352393	0.576521	-0.072312		10352393	0.53182	-0.10097			10352393	0.545287	-0.0856818		10508974	0.0709838	0.356684		10352393	0.958518	-0.0177843
10352396	0.0203973	0.328087		10352396	0.00392974	0.396188		10352396	0.421191	0.165937			10352396	0.52312	-0.122011		10523577	0.0711503	-0.340092		10352396	0.872265	0.0583403
10352416	0.589269	-0.121844		10352416	0.14606	-0.272697		10352416	0.818551	0.0838063			10352416	0.595169	-0.133832		10339183	0.0711503	0.279648		10352416	0.863368	-0.0786198
10352439	0.621699	0.0985682		10352439	0.000119227	-0.595218		10352439	0.995659	-0.00248425			10352439	0.837225	0.0531003		10484463	0.0713753	-0.679585		10352439	0.991648	0.00542125
10352448	0.279381	0.227497		10352448	0.137186	-0.292187		10352448	0.251437	-0.287346			10352448	0.978326	-0.00969475		10416929	0.07159	-0.370919		10352448	0.0692027	-0.478432
10352457	0.0105539	0.207083		10352457	5.35e-07	0.430142		10352457	0.0243778	0.207883			10352457	0.230941	-0.120203		10484630	0.07159	0.331187		10352457	0.734449	-0.059035
10352459	0.0385804	0.328995		10352459	0.834536	0.0478997		10352459	0.905017	0.0434923			10352459	0.794915	-0.0647893		10568805	0.07159	-0.364539		10352459	0.840476	-0.076265
10352497	0.890157	-0.0242312		10352497	0.996161	0.00074025		10352497	0.968415	-0.0116982			10352497	0.200596	-0.181286		10580135	0.07159	-0.368983		10352497	0.956964	0.0203562
10352499	0.3096	-0.211903		10352499	0.117456	-0.299543		10352499	0.859964	0.0713875			10352499	0.636779	-0.125983		10583163	0.07159	0.57499		10352499	0.943793	-0.041167
10352501	0.890261	0.034988		10352501	0.30583	0.191432		10352501	0.92564	-0.0373276			10352501	0.935641	0.024056		10604687	0.07159	0.323879		10352501	0.960019	0.027146
10352503	0.888533	0.0424558		10352503	0.00429886	0.556838		10352503	0.197748	0.332603			10352503	0.0449704	0.48712		10344031	0.07159	-0.631425		10352503	0.275921	0.350359
10352514	0.104408	0.231405		10352514	0.0064605	0.361621		10352514	0.0389796	0.324878			10352514	0.582556	-0.104453		10401607	0.0716945	0.643935		10352514	0.753355	0.0929825
10352548	0.112505	-0.219925		10352548	0.818991	-0.043589		10352548	0.662342	0.0998458			10352548	0.694352	0.0775342		10390963	0.0718306	0.639524		10352548	0.948563	0.0269962
10352556	0.206615	-0.197165		10352556	0.0126487	-0.35112		10352556	0.971055	-0.013565			10352556	0.508208	0.127748		10538993	0.0719302	-0.439004		10352556	0.587387	-0.148285
10352558	0.862614	-0.0404685		10352558	0.0702359	0.285947		10352558	0.526464	0.153793			10352558	0.813196	-0.0597767		10525854	0.0723097	-0.32848		10352558	0.822836	0.0820225
10352562	0.339004	0.179045		10352562	0.0109267	0.408938		10352562	0.166219	0.288214			10352562	0.48193	-0.15378		10565817	0.072637	-0.280977		10352562	0.922806	0.0464263
10352576	0.360443	0.363842		10352576	0.221937	0.456476		10352576	0.748648	0.208107			10352576	0.675079	-0.214406		10352864	0.0729996	-0.42506		10352576	0.86915	0.145985
10352586	0.920257	-0.0288155		10352586	0.4805	-0.156038		10352586	0.939872	0.0332024			10352586	0.72692	-0.0985007		10414514	0.0729996	-0.519891		10352586	0.960657	0.0289457
10352661	0.330946	0.210687		10352661	0.794908	0.0705858		10352661	0.920352	-0.0452221			10352661	0.298776	-0.248159		10431182	0.0729996	-0.386722		10352661	0.554414	-0.211148
10352690	0.00261317	0.337569		10352690	0.00638404	0.300437		10352690	0.639811	0.0899492			10352690	0.590379	0.0852077		10474481	0.0729996	-0.30455		10352690	0.922382	0.0320845
10352703	0.41141	-0.143165		10352703	0.563689	-0.106955		10352703	0.946034	0.0240969			10352703	0.123076	0.277465		10541268	0.0729996	-0.323698		10352703	0.728583	0.109973
10352705	0.974703	-0.00695325		10352705	0.652474	-0.0741085		10352705	0.853187	-0.0504644			10352705	0.774915	-0.0574703		10340027	0.0729996	-0.38012		10352705	0.831066	0.0641205
10352709	0.611183	0.177452		10352709	0.245877	0.347301		10352709	0.719596	0.178954			10352709	0.917773	0.0497828		10344087	0.073136	0.551146		10352709	0.379415	0.408462
10352717	0.595552	-0.102013		10352717	0.0271497	-0.333685		10352717	2.04e-07	-0.942129			10352717	0.640301	-0.102824		10525751	0.0732385	0.307042		10352717	0.206978	-0.297565
10352722	0.0232877	0.402185		10352722	0.0371522	0.365662		10352722	0.362214	0.22692			10352722	0.812692	-0.0677185		10398095	0.0734665	-0.312229		10352722	0.501809	0.214056
10352725	0.0263907	0.35467		10352725	0.0486971	0.312591		10352725	0.738134	0.0980167			10352725	0.995093	0.00176225		10580733	0.0734665	0.404448		10352725	0.634932	0.148418
10352735	0.106541	0.238574		10352735	0.000316993	0.499229		10352735	0.0107791	0.402076			10352735	0.995108	-0.00149275		10400981	0.0735083	-0.38924		10352735	0.442472	0.189283
10352756	0.941626	-0.0243365		10352756	0.339833	0.218905		10352756	0.992911	-0.00522183			10352756	0.448099	-0.201912		10535956	0.0735083	0.541821		10352756	0.14923	-0.434733
10352767	0.152258	0.489802		10352767	0.972974	-0.017693		10352767	0.0528718	0.72717			10352767	0.937711	0.0446765		10539857	0.0735083	-0.300218		10352767	0.314077	0.531404
10352777	0.262161	0.230011		10352777	0.98767	0.004465		10352777	0.813191	0.0886695			10352777	0.0819198	-0.391688		10427468	0.0735083	-0.335522		10352777	0.633822	-0.174081
10352781	0.0949375	-0.278489		10352781	0.46897	-0.137885		10352781	0.942208	-0.0274868			10352781	0.639813	0.107842		10338373	0.0735083	-0.466716		10352781	0.514242	-0.18964
10352792	0.855655	-0.0395565		10352792	0.00444504	-0.404941		10352792	0.637398	0.116683			10352792	0.887409	0.0354307		10423363	0.0736306	0.488358		10352792	0.205478	0.285561
10352794	0.253035	0.163208		10352794	0.190378	-0.180357		10352794	0.653704	0.0999614			10352794	0.746208	0.0649255		10478678	0.0736874	-0.585204		10352794	0.495034	0.159012
10352798	0.185292	0.52297		10352798	0.350576	0.388277		10352798	0.660012	0.278372			10352798	0.360612	-0.425374		10569545	0.0739061	0.308966		10352798	0.880593	-0.143507
10352813	0.183507	-0.150026		10352813	0.0304199	-0.224595		10352813	0.0153136	-0.285034			10352813	0.695771	-0.0612655		10354411	0.0739801	-0.34482		10352813	0.75801	-0.0703678
10352815	0.531327	0.211579		10352815	0.930689	-0.0384775		10352815	0.719221	0.179784			10352815	0.376052	-0.311447		10488954	0.0739801	-0.264583		10352815	0.936048	0.0672725
10352827	0.688081	0.160818		10352827	0.751845	0.131512		10352827	0.869152	0.110594			10352827	0.102454	-0.598453		10558583	0.0739801	0.295548		10352827	0.878885	0.119747
10352829	0.77957	0.0640805		10352829	0.166323	0.237776		10352829	0.753109	0.0964482			10352829	0.14467	0.287426		10349527	0.0739801	-0.27751		10352829	0.49762	0.199395
10352838	0.0799364	0.322452		10352838	0.538444	0.134066		10352838	0.65353	0.137428			10352838	0.138572	0.318935		10449363	0.0740388	0.252121		10352838	0.956662	0.031399
10352864	0.52081	-0.135709		10352864	0.489949	-0.143444		10352864	0.593877	-0.150919			10352864	0.164743	-0.292102		10414760	0.0748263	-0.312611		10352864	0.720146	-0.13131
10352867	0.840349	-0.0779217		10352867	0.877026	0.0614795		10352867	0.876563	0.0916476			10352867	0.83043	-0.0928003		10558263	0.0748263	-0.302449		10352867	0.991405	-0.00947575
10352905	0.238121	0.432212		10352905	0.111499	0.547363		10352905	0.47219	-0.359881			10352905	0.686228	0.20028		10571705	0.0749045	-0.479663		10352905	0.930144	-0.0863625
10352914	0.451115	0.229853		10352914	0.514816	0.202431		10352914	0.943427	-0.0433952			10352914	0.52829	0.219574		10439063	0.075105	0.292363		10352914	0.978473	0.0220727
10352916	0.211915	0.302765		10352916	0.135364	0.345993		10352916	0.732817	0.139912			10352916	0.21694	0.337982		10405969	0.0752326	-0.270707		10352916	0.84723	0.104962
10352918	0.0127896	0.701491		10352918	0.140846	0.433422		10352918	0.134261	0.525127			10352918	0.165709	0.47517		10460097	0.0752326	-0.332632		10352918	0.9525	0.0541302
10352920	0.0662432	-0.218035		10352920	0.705412	-0.0580727		10352920	0.649373	0.089725			10352920	0.0348583	0.295962		10516966	0.0752326	-0.867699		10352920	0.489587	0.142856
10352928	0.426663	0.134268		10352928	0.828449	-0.045158		10352928	0.975629	0.0113382			10352928	0.361863	0.166051		10509601	0.0752386	-0.411123		10352928	0.693132	-0.116305
10352936	0.14777	0.928877		10352936	0.262098	0.741867		10352936	0.62875	0.490091			10352936	0.285568	-0.803138		10533462	0.075561	0.403247		10352936	0.961157	-0.0922513
10352945	0.00479834	0.315561		10352945	0.322322	0.125651		10352945	0.131107	0.211141			10352945	0.9548	0.0116825		10478892	0.0756299	-0.34219		10352945	0.642661	-0.103656
10352947	0.465927	0.131029		10352947	0.0855114	0.263342		10352947	0.0944739	0.303455			10352947	0.895525	0.034196		10512939	0.0758143	0.288623		10352947	0.892937	0.054193
10352954	0.0432076	0.344636		10352954	0.00379061	0.472376		10352954	0.00788539	0.494564			10352954	0.0635575	-0.376693		10606056	0.0758143	0.288623		10352954	0.977708	-0.0148575
10352957	0.432167	-0.116521		10352957	0.904563	0.0234215		10352957	0.895623	-0.0377739			10352957	0.0490301	0.299745		10415660	0.0760502	0.262845		10352957	0.770644	0.0811735
10352969	0.876434	0.036114		10352969	0.779027	-0.0607035		10352969	0.899229	0.0453562			10352969	0.979962	0.00713425		10519007	0.0764583	0.448418		10352969	0.690959	0.125833
10352971	0.117851	-0.203552		10352971	0.285036	-0.146599		10352971	0.37349	-0.156534			10352971	0.740373	0.0633062		10423068	0.076556	0.302813		10352971	0.944712	-0.0267853
10352973	0.0101296	0.330054		10352973	0.953595	0.0119773		10352973	0.996932	-0.001175			10352973	0.862255	0.0378305		10603625	0.076556	-0.448543		10352973	0.884382	0.0492993
10352980	0.569582	0.102436		10352980	0.864451	-0.0364828		10352980	0.741954	0.0883635			10352980	0.805943	-0.0573212		10343501	0.0765755	0.569013		10352980	0.77062	0.0933922
10353002	0.569215	-0.112712		10353002	0.816649	0.0530673		10353002	0.507239	0.16161			10353002	0.44113	0.16018		10599576	0.0765995	0.419268		10353002	0.915599	-0.0477072
10353004	0.999782	-0.0001275		10353004	0.247889	-0.384729		10353004	0.596503	0.265023			10353004	0.403811	0.328862		10342565	0.0765995	-0.56684		10353004	0.182262	0.620922
10353008	0.904002	0.0257407		10353008	0.592439	0.0940085		10353008	0.326076	0.189467			10353008	0.580215	0.107487		10486954	0.0766053	-0.40008		10353008	0.859073	0.0623442
10353010	0.561126	0.138297		10353010	0.833708	-0.0588245		10353010	0.245844	0.293978			10353010	0.843272	0.0630165		10352166	0.0766516	0.354769		10353010	0.851437	0.0889145
10353028	0.470552	0.111472		10353028	0.854526	-0.0347495		10353028	0.968027	0.0131697			10353028	0.903429	-0.0269845		10384672	0.0766516	0.441053		10353028	0.355248	-0.199384
10353032	0.109737	0.285426		10353032	0.34334	0.182745		10353032	0.174377	0.294578			10353032	0.918304	0.030606		10526630	0.0773314	0.324877		10353032	0.576009	0.179303
10353034	0.00490208	-0.750104		10353034	0.963405	-0.0200183		10353034	0.0120024	-0.754928			10353034	0.16284	-0.455551		10498345	0.0774795	-0.523703		10353034	0.979124	-0.0226312
10353036	0.991494	0.0026995		10353036	0.951585	0.0136078		10353036	0.555189	-0.130851			10353036	0.988049	0.00388825		10502205	0.0775376	0.444575		10353036	0.879018	0.0553232
10353038	0.999828	4.15e-05		10353038	0.618193	-0.0829225		10353038	0.860704	0.0500847			10353038	0.979144	0.00627625		10552398	0.077556	-0.373407		10353038	0.711922	0.101168
10353048	0.359132	0.177212		10353048	0.926839	0.0247568		10353048	0.876021	0.0585992			10353048	0.948607	-0.0198907		10553835	0.0778916	-0.289012		10353048	0.486018	0.210026
10353050	0.0271467	-0.369507		10353050	0.203018	-0.226109		10353050	0.332828	-0.223343			10353050	0.122393	0.309688		10339254	0.0779425	-0.389504		10353050	0.616605	0.16161
10353061	0.794551	-0.0935162		10353061	0.866382	-0.0631555		10353061	0.539016	-0.243963			10353061	0.569895	-0.199642		10437773	0.0780295	-0.345341		10353061	0.842769	-0.122162
10353064	5.21e-06	0.806057		10353064	0.000598346	0.566585		10353064	0.00907855	0.490918			10353064	0.791884	0.07092		10476691	0.0780295	0.343877		10353064	0.536543	0.19343
10353102	0.550305	0.214837		10353102	0.2567	0.360853		10353102	0.324398	0.395935			10353102	0.370126	0.331714		10492625	0.0780295	-0.253854		10353102	0.667622	0.251303
10353115	0.77455	-0.0525118		10353115	0.85189	0.0357343		10353115	0.92384	0.0296909			10353115	0.778555	0.0580698		10512288	0.0780295	0.363349		10353115	0.790706	-0.0785
10353117	0.00819713	-0.457345		10353117	0.0319555	-0.370169		10353117	0.415535	-0.206451			10353117	0.104237	-0.342765		10338042	0.0780295	0.377808		10353117	0.883398	-0.0671835
10353127	0.266303	-0.183566		10353127	0.157368	-0.221287		10353127	0.679292	-0.108007			10353127	0.717398	0.081886		10344596	0.0780295	-0.296755		10353127	0.931077	-0.0379837
10353135	0.028756	0.375658		10353135	0.885439	0.037307		10353135	0.388265	-0.210442			10353135	0.0921424	-0.347855		10509030	0.0781765	-0.459294		10353135	0.434783	-0.230925
10353165	0.918148	0.017871		10353165	0.926439	0.0164675		10353165	0.614538	0.0934364			10353165	0.137472	0.200802		10577517	0.0788865	0.386887		10353165	0.626294	0.10642
10353167	0.813354	0.051945		10353167	0.00445448	0.423865		10353167	0.152629	0.27522			10353167	0.965027	-0.01242		10440661	0.0789443	0.255927		10353167	0.577151	0.160747
10353181	0.426261	0.161679		10353181	0.0710458	0.314665		10353181	0.457882	0.190669			10353181	0.836036	0.0588468		10530516	0.0789443	-0.53182		10353181	0.797168	0.10073
10353189	0.247755	-0.14802		10353189	0.0114691	-0.28753		10353189	0.479763	-0.123889			10353189	0.104218	0.22907		10350377	0.0789558	0.278105		10353189	0.548854	-0.12984
10353192	0.00116085	0.803616		10353192	0.0147296	0.596896		10353192	0.211975	0.404623			10353192	0.396423	-0.271728		10499545	0.0790101	0.590568		10353192	0.796826	-0.14609
10353213	0.184953	-0.230951		10353213	0.776856	0.0641517		10353213	0.942489	-0.0275882			10353213	0.133331	-0.293409		10519738	0.0790101	-0.289572		10353213	0.646215	-0.147343
10353219	0.23016	0.128732		10353219	0.00175079	0.29849		10353219	0.461193	0.107688			10353219	0.953181	-0.0105175		10338044	0.0790236	0.2595		10353219	0.159966	0.206475
10353221	0.780062	0.0502428		10353221	0.8587	0.0334663		10353221	0.904568	0.0356476			10353221	0.719976	0.0696725		10502951	0.079034	0.444713		10353221	0.763136	0.0846278
10353250	0.422328	-0.093425		10353250	0.229327	-0.128697		10353250	0.704985	-0.0671833			10353250	0.23053	0.146515		10353686	0.0790565	-0.313555		10353250	0.947896	-0.020405
10353252	0.428612	0.374918		10353252	0.204537	0.545528		10353252	0.741268	0.246028			10353252	0.0920195	-0.820249		10423836	0.0792282	0.756384		10353252	0.961936	0.0589133
10353258	0.384007	-0.150733		10353258	0.890372	-0.031647		10353258	0.900131	-0.0434003			10353258	0.325337	0.184868		10518216	0.0792282	0.444401		10353258	0.60549	0.148686
10353265	0.000638276	0.310905		10353265	6.17e-07	0.480325		10353265	0.0013757	0.322544			10353265	0.235318	-0.134087		10605790	0.0792282	-0.357277		10353265	0.824619	-0.0475675
10353272	0.000344145	0.528105		10353272	4.87e-05	0.596992		10353272	0.0110864	0.418252			10353272	0.463604	-0.142668		10468448	0.0792282	-0.365043		10353272	0.617812	0.142984
10353288	0.0824761	0.268132		10353288	0.0281282	0.323525		10353288	0.933561	0.03016			10353288	0.610732	0.107298		10384762	0.0794034	-0.30139		10353288	0.776271	0.09462
10353296	0.0527382	0.245338		10353296	0.00669934	0.32711		10353296	0.110699	0.241448			10353296	0.877257	-0.0326385		10386123	0.0794034	0.309668		10353296	0.990528	0.00473975
10353303	0.307241	-0.179865		10353303	0.950932	-0.0154335		10353303	0.543695	0.149548			10353303	0.579899	0.120779		10430186	0.079405	-0.564877		10353303	0.883673	0.0603635
10353305	0.457749	-0.132864		10353305	0.513159	0.119063		10353305	0.872643	0.0534402			10353305	0.055569	-0.348391		10338956	0.079405	-0.356152		10353305	0.727633	-0.111287
10353307	0.628775	-0.101481		10353307	0.673457	-0.0904617		10353307	0.971055	0.0154356			10353307	0.984783	-0.0056775		10412900	0.0794222	0.437568		10353307	0.555498	0.18083
10353309	0.381289	0.331293		10353309	0.515307	0.258122		10353309	0.327154	0.443972			10353309	0.703607	0.187323		10522324	0.0794222	0.351019		10353309	0.851356	-0.152034
10353311	0.19933	0.389547		10353311	0.37924	0.282809		10353311	0.219182	0.449184			10353311	0.633576	0.191653		10523960	0.0794222	0.254167		10353311	0.946848	-0.0589013
10353317	0.100635	-0.204664		10353317	0.601609	-0.0789983		10353317	0.727583	0.0761065			10353317	0.984874	-0.00411175		10352717	0.0801012	-0.367192		10353317	0.968056	-0.014882
10353320	0.497741	0.104095		10353320	0.614564	-0.0813853		10353320	0.831763	-0.0559682			10353320	0.994515	-0.0016975		10370413	0.0801012	0.343399		10353320	0.569198	0.135919
10353330	0.715907	0.0554545		10353330	0.366248	-0.116917		10353330	0.766018	0.0642861			10353330	0.586852	0.085919		10379875	0.0801012	0.25056		10353330	0.662307	0.0991695
10353333	0.791744	-0.0621128		10353333	0.850808	0.0457822		10353333	0.901987	0.0473752			10353333	0.945646	-0.0207248		10515519	0.0801012	0.286025		10353333	0.984432	0.0101227
10353336	0.995468	-0.00147175		10353336	0.898056	-0.0263257		10353336	0.386984	0.164448			10353336	0.528004	0.113766		10578685	0.0801012	-0.295729		10353336	0.432671	0.180721
10353341	3.64e-07	0.47284		10353341	0.00043298	0.293177		10353341	6.46e-06	0.438205			10353341	0.557382	-0.0686625		10590304	0.0801012	-0.353463		10353341	0.894323	0.0303275
10353343	0.0195393	0.25711		10353343	0.0268225	0.24041		10353343	0.00277359	0.362587			10353343	0.173637	-0.181686		10591184	0.0801012	0.261787		10353343	0.180797	-0.223799
10353346	0.263557	0.552461		10353346	0.769608	0.182616		10353346	0.898285	0.132136			10353346	0.543834	0.370304		10605571	0.0801012	-1.0282		10353346	0.991609	0.0155375
10353413	0.672087	0.072949		10353413	0.86331	0.0333837		10353413	0.997011	-0.00115775			10353413	0.36865	0.150374		10608193	0.0801012	-0.419642		10353413	0.907681	0.0419412
10353415	0.0166693	-0.389867		10353415	0.18181	-0.230818		10353415	0.996647	0.00174992			10353415	0.619273	-0.11516		10338225	0.0801012	-0.622567		10353415	0.771524	0.104999
10353420	0.432167	-0.389494		10353420	0.74673	0.185989		10353420	0.915032	-0.106353			10353420	0.944983	0.0530977		10376412	0.080148	-0.328419		10353420	0.948281	0.0862505
10353438	0.144296	-0.340576		10353438	0.00168286	-0.67102		10353438	0.0196952	-0.577716			10353438	0.945964	0.0270442		10372488	0.0806041	0.258609		10353438	0.226344	-0.413027
10353450	0.84953	0.0364462		10353450	0.921549	-0.0202958		10353450	0.53325	0.126295			10353450	0.255821	0.18318		10378774	0.0806041	0.253267		10353450	0.976483	-0.011979
10353460	0.27083	0.258877		10353460	0.847212	-0.0596585		10353460	0.968262	0.0215089			10353460	0.533745	0.179562		10382010	0.0806041	0.244613		10353460	0.937618	-0.0505748
10353475	0.595552	-0.0935325		10353475	0.404594	0.135395		10353475	0.566126	-0.128216			10353475	0.8256	0.0503325		10391277	0.0806041	0.326165		10353475	0.918441	-0.0408
10353477	0.521165	0.106209		10353477	0.02376	0.30271		10353477	0.0176356	0.362233			10353477	0.72538	-0.0725998		10519983	0.0806041	-0.701126		10353477	0.991609	-0.00471275
10353479	0.699126	0.239907		10353479	0.703319	0.235921		10353479	0.854113	0.183841			10353479	0.119238	0.875784		10525921	0.0806041	-0.388008		10353479	0.842034	-0.224951
10353519	0.761426	0.06016		10353519	0.690174	-0.0752735		10353519	0.332991	0.192407			10353519	0.0664955	0.318105		10552100	0.0806041	-0.396582		10353519	0.877052	0.0577192
10353522	0.233051	-0.198323		10353522	0.115265	-0.246667		10353522	0.0878946	-0.311291			10353522	0.792335	0.0635923		10567494	0.0806041	-0.295669		10353522	0.867822	-0.0646715
10353524	0.231447	-0.210894		10353524	0.000760632	-0.528459		10353524	2.41e-06	-0.875503			10353524	0.139712	-0.288011		10344052	0.0806041	-0.409208		10353524	0.996456	-0.0023395
10353533	0.20532	0.255329		10353533	0.815363	0.0624375		10353533	0.627416	0.15121			10353533	0.0467332	-0.448024		10361669	0.0812324	-0.231976		10353533	0.972198	-0.0197845
10353545	0.768695	-0.0647507		10353545	0.339562	-0.170293		10353545	0.395287	-0.192944			10353545	0.988055	0.0043345		10393177	0.0812324	0.352507		10353545	0.736841	0.113133
10353549	0.8046	0.0844687		10353549	0.232992	0.308533		10353549	0.263309	0.356787			10353549	0.379969	-0.267736		10404606	0.0812324	-0.909742		10353549	0.817508	-0.128692
10353574	0.945364	0.0238065		10353574	0.919177	-0.033777		10353574	0.748899	0.126312			10353574	0.337625	0.254241		10410778	0.0812324	-0.348384		10353574	0.960224	0.033363
10353624	0.808547	-0.05169		10353624	0.548233	0.109988		10353624	0.989239	0.00568167			10353624	0.0503803	-0.352523		10520867	0.0812324	-0.237044		10353624	0.588106	-0.15313
10353626	0.0384572	0.176528		10353626	2.02e-05	0.359825		10353626	0.0248351	0.214193			10353626	0.0180587	-0.246122		10542231	0.0812324	-0.361019		10353626	0.718802	-0.063835
10353630	0.105593	0.13043		10353630	0.0307677	0.165022		10353630	0.00997282	0.221398			10353630	0.111662	-0.148135		10576413	0.0812324	-0.378037		10353630	0.735193	-0.0558325
10353632	0.58944	-0.101719		10353632	0.940565	0.017806		10353632	0.456165	-0.166255			10353632	0.935227	-0.0217152		10580131	0.0812324	-0.303754		10353632	0.296781	-0.254422
10353667	0.611624	-0.0602325		10353667	0.930472	-0.013081		10353667	0.820914	0.0431477			10353667	0.785876	-0.0402885		10600746	0.0812324	-0.349585		10353667	0.341571	0.147815
10353669	0.811153	-0.0395235		10353669	0.782274	-0.0446682		10353669	0.761583	0.0662349			10353669	0.428714	0.118323		10381930	0.0812324	-0.350148		10353669	0.823351	0.0601688
10353672	0.573838	-0.116476		10353672	0.749029	0.0728078		10353672	0.946674	0.0265793			10353672	0.696043	-0.0969142		10545130	0.0815531	0.529408		10353672	0.744434	-0.115926
10353674	0.297975	-0.165103		10353674	0.592362	0.095366		10353674	0.737862	0.087528			10353674	0.832821	-0.0491282		10599213	0.0817033	0.312494		10353674	0.922382	-0.040113
10353676	0.852964	0.0344107		10353676	0.689685	0.0659523		10353676	0.783251	-0.0671723			10353676	0.987426	-0.0036415		10570972	0.0817691	-0.353366		10353676	0.727633	0.092701
10353679	0.590347	-0.100717		10353679	0.88788	-0.0320617		10353679	0.763892	0.0850355			10353679	0.225676	0.222229		10415019	0.0818175	-0.403393		10353679	0.898964	0.051135
10353684	0.123113	-0.169136		10353684	0.731522	-0.0484323		10353684	0.454964	-0.115658			10353684	0.77817	-0.046347		10447729	0.0818175	-0.32958		10353684	0.651655	-0.0936348
10353686	0.299515	-0.151242		10353686	0.0116414	-0.320607		10353686	0.418694	-0.1534			10353686	0.205669	0.201672		10593842	0.0818175	0.4001		10353686	0.504045	-0.156871
10353689	0.00921698	0.45023		10353689	0.272977	0.209784		10353689	0.940956	0.0306433			10353689	0.323988	-0.215444		10340235	0.0818175	-0.362001		10353689	0.850821	-0.0808818
10353707	0.609022	0.0877425		10353707	0.00204895	0.40556		10353707	0.107539	0.265263			10353707	0.829382	-0.0477275		10350792	0.0818511	-0.288112		10353707	0.808898	0.0757375
10353716	0.911213	-0.0340768		10353716	0.932658	0.0270447		10353716	0.846206	0.0816355			10353716	0.534346	-0.168568		10343942	0.0823191	0.377127		10353716	0.945329	0.0426643
10353721	0.59124	0.103231		10353721	0.240334	-0.195114		10353721	0.505472	0.1561			10353721	0.201238	0.239402		10363000	0.0828817	0.568237		10353721	0.543252	0.172905
10353727	0.814694	-0.0343598		10353727	0.376384	-0.1033		10353727	0.961732	-0.0122799			10353727	0.315014	0.128635		10406245	0.0828817	-0.29849		10353727	0.67824	0.0857243
10353729	0.910678	0.043204		10353729	0.890109	-0.0531765		10353729	0.502178	-0.25739			10353729	0.622974	-0.175802		10344589	0.083203	-0.370108		10353729	0.423724	-0.346796
10353731	0.907964	0.041192		10353731	0.951979	-0.0222905		10353731	0.372841	-0.293925			10353731	0.533698	-0.196801		10600936	0.0834736	0.299975		10353731	0.472361	-0.29656
10353733	0.649739	0.123817		10353733	0.129823	0.331132		10353733	0.425937	0.245997			10353733	0.798102	0.0860888		10373515	0.0834878	0.422621		10353733	0.688617	0.172899
10353750	0.971846	-0.0116115		10353750	0.268634	0.235622		10353750	0.261444	0.290313			10353750	0.0368541	0.492293		10364675	0.0836434	0.523552		10353750	0.653207	0.17374
10353754	5.13e-06	0.661797		10353754	1.66e-06	0.690445		10353754	0.00166774	0.480155			10353754	0.856472	0.042221		10435470	0.0836434	0.343996		10353754	0.737425	0.0992168
10353773	0.933455	0.019777		10353773	0.979108	-0.00593475		10353773	0.880217	0.0499163			10353773	0.564593	0.117134		10489542	0.0836434	-0.357718		10353773	0.982729	-0.0100185
10353775	0.329434	0.22032		10353775	0.953089	0.0187755		10353775	0.953962	-0.0280023			10353775	0.778927	0.0883755		10491773	0.0836434	-0.3039		10353775	0.869154	0.083862
10353783	0.653051	-0.0646935		10353783	0.619488	0.0703063		10353783	0.198546	0.184133			10353783	0.991586	0.0022365		10497958	0.0836434	-0.37853		10353783	0.601311	0.111367
10353786	0.415556	-0.171296		10353786	0.949294	-0.0182628		10353786	0.881196	-0.0603088			10353786	0.742738	0.0911218		10507833	0.0836434	-0.308798		10353786	0.86825	-0.0761732
10353792	0.336224	-0.179366		10353792	0.967612	-0.0108573		10353792	0.779382	0.0893737			10353792	0.902946	-0.0344737		10531340	0.0836434	0.24909		10353792	0.549823	0.182838
10353794	0.989683	-0.003175		10353794	0.521089	0.103595		10353794	0.489944	-0.139382			10353794	0.200442	-0.208313		10552348	0.0836434	-0.358125		10353794	0.979124	0.011175
10353803	0.886835	-0.0335425		10353803	0.250829	-0.19474		10353803	0.568826	-0.141462			10353803	0.997151	0.000787		10607752	0.0836434	0.441748		10353803	0.61992	-0.149963
10353844	0.000491805	-1.4066		10353844	0.106408	-0.671535		10353844	0.00109189	-1.45697			10353844	0.0294113	-1.07318		10343134	0.0836434	-0.539691		10353844	0.0886861	-0.97643
10353849	0.274954	0.178209		10353849	0.283475	0.174402		10353849	0.605235	-0.125228			10353849	0.288029	0.194626		10551758	0.0836557	-0.255308		10353849	0.956254	0.0261182
10353871	0.322096	0.200937		10353871	0.990041	-0.00340825		10353871	0.763388	-0.102606			10353871	0.18723	0.288093		10508992	0.0837923	0.544866		10353871	0.770248	0.115942
10353878	0.215925	0.556069		10353878	0.62357	-0.258933		10353878	0.774472	0.22833			10353878	0.82479	0.148744		10381226	0.0840317	0.327545		10353878	0.811665	0.228005
10353891	0.995749	0.00138275		10353891	0.799391	0.0484988		10353891	0.705428	0.0906582			10353891	0.962864	0.0114025		10397708	0.0840317	-0.382016		10353891	0.873664	0.0549152
10353899	0.00421517	-0.480416		10353899	0.00942112	-0.42935		10353899	0.00321223	-0.551079			10353899	0.801337	-0.0683958		10451907	0.0840317	0.295233		10353899	0.428898	0.23207
10353915	0.694641	0.0904433		10353915	0.922188	0.0267888		10353915	0.115234	0.334881			10353915	0.0732213	0.375762		10551159	0.0840317	-0.271052		10353915	0.0208347	0.52361
10353923	0.943977	-0.0249293		10353923	0.859854	0.0560097		10353923	0.310908	0.299672			10353923	0.635062	0.147186		10389484	0.0841009	0.228645		10353923	0.0361332	0.603955
10353934	0.00406144	-0.354644		10353934	0.0222503	-0.280595		10353934	0.338275	-0.166245			10353934	0.0477383	0.298627		10472022	0.0841009	0.371049		10353934	0.273478	0.218696
10353947	0.984599	0.0069975		10353947	0.049933	-0.409168		10353947	0.12013	-0.398576			10353947	0.0971335	-0.419183		10587077	0.0841009	0.27592		10353947	0.397353	-0.300997
10353989	0.962687	-0.0246078		10353989	0.283414	-0.368128		10353989	0.705044	-0.210251			10353989	0.461361	-0.301048		10368930	0.0843532	0.284638		10353989	0.815637	-0.168512
10353991	0.370914	0.14082		10353991	0.00273835	0.397898		10353991	0.287266	0.196357			10353991	0.17392	-0.225697		10343566	0.0844366	-0.4851		10353991	0.777101	0.08653
10353993	0.612592	-0.078485		10353993	0.158834	-0.180679		10353993	0.414269	-0.144954			10353993	0.0111224	0.390593		10568282	0.0845614	0.330348		10353993	0.829168	-0.0620607
10354003	0.700294	0.130232		10354003	0.0749966	0.456881		10354003	0.869094	0.0927474			10354003	0.126258	0.468179		10351583	0.0852273	0.277223		10354003	0.63877	-0.234558
10354019	0.271358	0.391669		10354019	0.877297	0.0745195		10354019	0.677131	0.23435			10354019	0.848647	-0.102562		10356626	0.0853837	0.301079		10354019	0.922075	0.091116
10354031	0.097286	0.300445		10354031	0.700352	0.0888455		10354031	0.949551	-0.0263268			10354031	0.719559	0.0949055		10357051	0.0853837	0.323118		10354031	0.812674	0.095675
10354054	0.00218506	-0.566131		10354054	0.00156144	-0.573988		10354054	0.678468	0.135678			10354054	0.385811	-0.207213		10381462	0.0853837	0.398878		10354054	0.87312	-0.0767908
10354065	0.445475	-0.141515		10354065	0.89946	0.0305323		10354065	0.996711	-0.00164225			10354065	0.901976	-0.0331938		10353803	0.0861951	-0.368003		10354065	0.99258	-0.00482075
10354072	0.843198	-0.0431392		10354072	0.966668	0.0100995		10354072	0.718072	-0.0973911			10354072	0.875763	-0.0395952		10338692	0.0862441	-0.341373		10354072	0.678433	-0.124856
10354079	0.68795	0.0749662		10354079	0.132728	0.219997		10354079	0.167451	0.246501			10354079	0.0675867	-0.312245		10369738	0.0862743	0.257583		10354079	0.774625	-0.089924
10354085	0.278996	0.190587		10354085	0.00757182	0.411584		10354085	0.161198	0.279785			10354085	0.183247	-0.256525		10399232	0.0862743	-0.358844		10354085	0.928286	-0.0419817
10354111	0.00171847	0.804234		10354111	0.256459	0.321414		10354111	0.386033	0.321086			10354111	0.107149	-0.505363		10409943	0.0862743	0.278981		10354111	0.981804	-0.0183383
10354141	0.2511	0.474126		10354141	0.285229	0.443667		10354141	0.815989	0.176883			10354141	0.829339	0.132319		10412454	0.0862743	0.278981		10354141	0.928133	-0.0998233
10354157	0.247996	0.288222		10354157	0.478524	0.192091		10354157	0.797007	0.115687			10354157	0.203015	0.353297		10416705	0.0862743	-0.323958		10354157	0.745771	0.157753
10354168	0.0123211	0.536318		10354168	0.636014	0.13069		10354168	0.917588	-0.0524332			10354168	0.734578	-0.111863		10463513	0.0862743	-0.312466		10354168	0.803422	-0.122862
10354191	0.0366713	-0.428498		10354191	0.400033	-0.196968		10354191	0.106052	-0.397933			10354191	0.183282	-0.327959		10465059	0.0862743	-0.749146		10354191	0.83085	0.102122
10354203	0.0841406	-0.554205		10354203	0.346559	-0.330091		10354203	0.0877694	-0.634299			10354203	0.141681	-0.54954		10450808	0.0863183	-0.338475		10354203	0.54116	-0.350781
10354205	0.5425	-0.104545		10354205	0.856597	-0.0370508		10354205	0.483527	0.147569			10354205	0.811846	-0.0536252		10520154	0.0863183	0.337572		10354205	0.962688	0.0202025
10354207	0.794212	-0.0606268		10354207	0.383094	-0.164564		10354207	0.0180152	-0.436783			10354207	0.619273	-0.115991		10461237	0.0863496	0.34114		10354207	0.705825	-0.129441
10354216	0.758286	-0.064665		10354216	0.351661	0.160796		10354216	0.949353	0.0231132			10354216	0.920926	-0.0266872		10498837	0.0863496	0.326033		10354216	0.504137	-0.183548
10354220	0.998483	-0.00048325		10354220	0.676535	0.0964617		10354220	0.82168	0.0810552			10354220	0.774087	0.079865		10339999	0.0863496	-0.444863		10354220	0.625376	0.168302
10354227	0.748523	-0.060865		10354227	0.18506	-0.194006		10354227	0.167684	-0.241047			10354227	0.293067	0.18097		10444056	0.0864882	-0.347081		10354227	0.546097	0.154618
10354229	0.89505	0.0258785		10354229	0.168076	-0.187788		10354229	0.876639	0.0447507			10354229	0.288585	0.170917		10603620	0.0864882	0.362721		10354229	0.961747	-0.0190535
10354233	0.964174	0.0145057		10354233	0.647217	-0.113815		10354233	0.0554121	-0.432331			10354233	0.317747	-0.241797		10433199	0.0866542	0.298727		10354233	0.616944	-0.187122
10354247	0.304895	-0.282113		10354247	0.796851	-0.089592		10354247	0.771123	-0.136898			10354247	0.0877415	0.506707		10382360	0.0866694	0.277353		10354247	0.916943	-0.072537
10354258	0.89273	0.0259657		10354258	0.0814015	0.224382		10354258	0.832281	0.0556721			10354258	0.043946	0.310165		10414470	0.0866694	-0.504691		10354258	0.406497	0.179947
10354267	0.928773	0.027831		10354267	0.570465	-0.138838		10354267	0.961175	0.0239318			10354267	0.935227	-0.0284177		10522604	0.0868869	-0.309018		10354267	0.907273	-0.06304
10354273	0.691733	-0.0637715		10354273	0.931466	0.016738		10354273	0.0530845	0.274325			10354273	0.19096	-0.19351		10454993	0.0869024	0.256738		10354273	0.794303	-0.0715755
10354275	0.0238153	-0.540653		10354275	0.448453	-0.212574		10354275	0.111945	-0.462752			10354275	0.934048	-0.0351733		10494151	0.0870128	-0.352732		10354275	0.765134	0.156573
10354286	5.01e-06	0.877275		10354286	6.04e-06	0.848545		10354286	0.000700656	0.687012			10354286	0.585401	0.139569		10468037	0.0870736	-0.381097		10354286	0.482077	0.230639
10354299	0.560403	0.100253		10354299	0.436232	-0.126487		10354299	0.822436	0.0635373			10354299	0.46817	-0.13282		10559486	0.0870736	-0.666937		10354299	0.894288	0.0494578
10354307	0.00875863	-0.502957		10354307	0.000176367	-0.712442		10354307	0.264202	-0.287844			10354307	0.91224	-0.0372075		10516753	0.0871507	-0.341225		10354307	0.656134	-0.171485
10354309	0.989683	0.00830525		10354309	0.424642	-0.3263		10354309	0.226108	-0.555681			10354309	0.759145	0.168196		10343904	0.0871507	0.37773		10354309	0.652474	0.315096
10354370	0.487501	-0.0892817		10354370	0.650622	-0.0625177		10354370	0.958318	-0.0136682			10354370	0.791547	-0.0448735		10469565	0.0872835	-0.271109		10354370	0.956964	0.018811
10354372	0.966756	0.01603		10354372	0.690357	-0.120178		10354372	0.360131	-0.294801			10354372	0.191563	0.364163		10479627	0.0872835	0.281498		10354372	0.982413	0.0157575
10354374	1.11e-05	0.964831		10354374	9.1e-08	1.22542		10354374	2.66e-05	1.00288			10354374	0.14331	0.374847		10461721	0.0873044	-0.876093		10354374	0.993065	-0.0059245
10354384	0.967251	-0.010887		10354384	0.984073	-0.0049875		10354384	0.987899	0.00680442			10354384	0.37569	0.178229		10488687	0.0873044	0.285908		10354384	0.685708	-0.130124
10354389	0.0159488	-0.349465		10354389	5.01e-07	0.770008		10354389	0.0821531	0.301651			10354389	0.735256	-0.0754013		10347968	0.0875737	-0.711127		10354389	0.980576	-0.011192
10354404	0.501207	0.0676725		10354404	0.000593052	0.278992		10354404	0.00172498	0.287147			10354404	0.884482	0.020555		10376358	0.0876284	0.36291		10354404	0.94833	-0.01704
10354406	0.543367	0.081225		10354406	0.606983	0.0707632		10354406	0.930584	-0.0229143			10354406	0.880283	-0.0278975		10497201	0.0876284	-0.383541		10354406	0.961657	-0.0160803
10354411	0.222794	0.187682		10354411	0.0179497	0.328092		10354411	0.169059	0.246022			10354411	0.0941813	-0.286042		10608639	0.0876284	-0.402159		10354411	0.642827	-0.1295
10354418	0.751372	-0.133504		10354418	0.334249	0.333386		10354418	0.561252	0.282637			10354418	0.530556	0.260731		10599781	0.0877729	0.266419		10354418	0.753308	-0.208588
10354432	0.0841478	-0.315157		10354432	0.00344686	0.500772		10354432	0.918952	0.0422739			10354432	0.574584	-0.137148		10525473	0.0878661	0.570952		10354432	0.797453	-0.102594
10354468	0.644826	-0.0887383		10354468	0.909634	0.0263677		10354468	0.986212	0.00742183			10354468	0.723669	0.0801445		10347915	0.0880355	-1.1482		10354468	0.790706	0.0895295
10354470	0.222572	-0.171882		10354470	0.670855	0.0716975		10354470	0.452909	-0.143934			10354470	0.952484	0.0139775		10347925	0.0880355	-1.1482		10354470	0.959187	-0.021685
10354472	0.668764	-0.0808153		10354472	0.350797	0.152779		10354472	0.700041	-0.0994592			10354472	0.128184	-0.265487		10368616	0.0880355	-0.474525		10354472	0.617949	-0.139747
10354492	0.904412	0.0213625		10354492	0.681923	0.062831		10354492	0.0301515	-0.288801			10354492	0.70834	-0.0657735		10419267	0.0880355	0.269211		10354492	0.788792	-0.070637
10354494	0.022396	-0.372371		10354494	0.16495	-0.23775		10354494	0.728183	-0.103238			10354494	0.304595	-0.208814		10528925	0.0880355	-0.276525		10354494	0.690468	-0.13264
10354504	0.0890398	-0.245794		10354504	0.00177929	-0.42249		10354504	0.710458	-0.0929452			10354504	0.416402	-0.146373		10503992	0.0880433	-0.357113		10354504	0.188292	-0.27942
10354506	0.305881	0.235135		10354506	0.595599	0.136752		10354506	0.392756	0.250747			10354506	0.706992	0.115671		10497345	0.088717	-0.576466		10354506	0.693113	0.165779
10354521	0.17915	-0.241471		10354521	0.0036271	-0.473373		10354521	0.177231	0.287476			10354521	0.315784	-0.210794		10484351	0.0887726	0.23887		10354521	0.338055	-0.265688
10354529	0.000434201	0.853263		10354529	8.6e-05	0.945182		10354529	0.000231203	0.993951			10354529	0.277375	0.329104		10603551	0.0887726	-0.928415		10354529	0.544946	0.273747
10354534	0.492512	-0.09369		10354534	0.161325	-0.166836		10354534	0.944545	0.0188076			10354534	0.123073	0.210788		10548295	0.0889035	-0.362967		10354534	0.108509	0.261838
10354542	0.120436	0.240078		10354542	0.110416	0.241335		10354542	0.147998	0.266159			10354542	0.952411	0.0160138		10343984	0.0892264	-0.515083		10354542	0.973081	-0.0149995
10354555	0.89957	0.02121		10354555	0.675066	0.060555		10354555	0.574009	-0.0993825			10354555	0.505467	-0.0984475		10453738	0.0899985	0.335931		10354555	0.926612	0.0298475
10354563	0.0166352	0.50894		10354563	0.0517304	0.414132		10354563	0.262003	0.318202			10354563	0.922916	-0.036462		10475019	0.0899985	-0.351605		10354563	0.91006	0.0668373
10354576	0.0242444	0.4297		10354576	0.038018	0.391526		10354576	0.153065	0.340746			10354576	0.842057	-0.0626893		10463476	0.0903211	0.478586		10354576	0.818067	-0.102038
10354581	0.926163	0.0158455		10354581	0.818659	0.0358988		10354581	0.933255	-0.0220738			10354581	0.685639	-0.0652542		10591608	0.0906552	-0.270645		10354581	0.949865	-0.0218377
10354588	0.512516	0.169181		10354588	0.9936	-0.00258425		10354588	0.0169078	-0.570198			10354588	0.620903	0.149516		10425321	0.0908053	-0.561515		10354588	0.497079	-0.260128
10354598	0.0227765	0.539157		10354598	0.128271	0.371791		10354598	0.954725	0.0325434			10354598	0.187499	-0.378782		10376339	0.0908399	0.366388		10354598	0.901735	-0.078269
10354630	0.0452042	0.252571		10354630	0.00957529	0.313201		10354630	0.0155939	0.336242			10354630	0.38954	0.136644		10379034	0.0908399	0.391614		10354630	0.441586	0.166095
10354644	0.224199	0.18516		10354644	0.685182	0.0744465		10354644	0.723455	-0.0898923			10354644	0.150773	0.242443		10381502	0.0908399	-0.372554		10354644	0.816558	0.0753985
10354647	0.105593	0.459798		10354647	0.0020266	0.815956		10354647	0.240478	0.420619			10354647	0.0790692	0.578802		10411167	0.0908399	-0.265171		10354647	0.782503	0.168264
10354649	0.0134853	0.681207		10354649	0.000646312	0.919909		10354649	0.123554	0.524242			10354649	0.106228	0.540656		10483770	0.0908399	0.363366		10354649	0.944663	-0.0599545
10354677	0.839259	-0.0567185		10354677	0.0413563	-0.387578		10354677	0.000656846	-0.718126			10354677	0.832876	0.066152		10494007	0.0908399	0.361808		10354677	0.147645	-0.40961
10354704	0.0428445	0.212515		10354704	0.000526198	0.349725		10354704	0.513393	0.103805			10354704	0.350752	-0.121828		10538975	0.0908399	-0.293346		10354704	0.954885	-0.01885
10354730	0.238526	-0.172519		10354730	0.272451	-0.161131		10354730	0.593233	0.116336			10354730	0.0648461	0.298218		10562331	0.0908399	0.293726		10354730	0.688537	0.109471
10354732	0.189524	-0.299353		10354732	0.543543	0.15777		10354732	0.856804	0.0824957			10354732	0.372828	-0.239926		10341908	0.0908399	-0.512337		10354732	0.716841	0.161221
10354737	0.89104	-0.0298038		10354737	0.357576	0.150325		10354737	0.496707	0.148803			10354737	0.567974	-0.113544		10434285	0.0908733	-0.293232		10354737	0.651506	-0.129329
10354739	0.00818077	0.280005		10354739	0.0838944	0.18741		10354739	0.0123321	0.298006			10354739	0.817395	-0.0398575		10462309	0.0908733	-0.348016		10354739	0.698308	-0.0854425
10354741	0.000816498	0.734082		10354741	0.00544293	0.597337		10354741	0.436635	0.253198			10354741	0.506652	-0.196833		10492229	0.0908733	0.240157		10354741	0.895773	-0.0777065
10354753	0.0603069	0.235175		10354753	0.662107	-0.069371		10354753	0.971273	0.0114068			10354753	0.988273	-0.00331075		10502973	0.0908733	0.333164		10354753	0.983978	-0.00768675
10354765	0.785412	0.0503275		10354765	0.901975	0.0250823		10354765	0.84473	-0.0540643			10354765	0.83961	-0.043801		10503249	0.0908733	0.240157		10354765	0.932541	-0.0330565
10354768	0.379041	0.309145		10354768	0.0766944	0.546068		10354768	0.551243	0.286758			10354768	0.0782571	0.649637		10512431	0.0908733	0.222188		10354768	0.987855	-0.014555
10354773	0.54031	-0.0884772		10354773	0.50844	-0.0939335		10354773	0.913036	-0.0303142			10354773	0.328343	0.144372		10532339	0.0908733	0.394871		10354773	0.610957	-0.11556
10354777	0.821412	0.083201		10354777	0.850548	-0.0703373		10354777	0.793603	0.131608			10354777	0.937349	0.0356228		10560752	0.0908733	-0.34981		10354777	0.88157	0.0992558
10354788	0.00690959	-0.316932		10354788	0.371103	-0.120993		10354788	0.507438	-0.120214			10354788	0.923201	-0.020197		10588454	0.0908733	0.255732		10354788	0.657886	0.104675
10354792	0.138494	0.267186		10354792	0.705311	0.0857432		10354792	0.770065	0.0954933			10354792	0.792058	0.0713445		10603573	0.0908733	0.610859		10354792	0.798626	0.0989668
10354803	0.70599	0.063463		10354803	0.325148	0.139186		10354803	0.270375	0.185454			10354803	0.996704	-0.000761		10338461	0.0908733	-0.741768		10354803	0.475092	-0.159709
10354807	0.00151866	0.519803		10354807	0.219815	0.218695		10354807	0.929875	0.0351945			10354807	0.762479	0.078423		10569358	0.0908935	-0.345907		10354807	0.883037	0.063977
10354816	0.0074097	0.523168		10354816	0.00763486	0.511408		10354816	0.330458	0.265648			10354816	0.285877	-0.261703		10477250	0.0915788	-0.758916		10354816	0.880842	-0.0769625
10354832	0.017548	-0.360569		10354832	0.889323	0.0323097		10354832	0.438738	-0.173335			10354832	0.635722	0.103307		10411609	0.0917088	-0.350413		10354832	0.517198	0.178967
10354845	0.84489	0.0458488		10354845	0.0129418	0.388369		10354845	0.112635	0.309644			10354845	0.719087	-0.0872418		10422179	0.0917088	-0.302712		10354845	0.956964	0.0280065
10354868	2.37e-05	0.673103		10354868	1.4e-06	0.7783		10354868	0.00546194	0.475396			10354868	0.523564	0.133737		10543530	0.0917088	-0.332514		10354868	0.72125	0.116849
10354881	0.675971	0.0598952		10354881	0.0215115	0.247361		10354881	0.032216	0.267751			10354881	0.229834	-0.161801		10338979	0.0917088	-0.41217		10354881	0.731411	-0.079801
10354883	0.306671	-0.171817		10354883	0.627775	0.0928252		10354883	0.512126	0.15073			10354883	0.459455	0.145608		10447038	0.0919137	0.297131		10354883	0.942199	-0.033841
10354897	0.970602	-0.0102002		10354897	0.355017	-0.172122		10354897	0.171047	-0.28471			10354897	0.928841	0.026079		10449148	0.0919137	-0.343465		10354897	0.777312	0.103639
10354916	0.995918	-0.00121125		10354916	0.165775	-0.18073		10354916	0.700041	0.0852393			10354916	0.834565	0.0425312		10458044	0.0921834	0.221649		10354916	0.533251	0.142426
10354919	0.00292898	-0.329755		10354919	0.00683851	-0.294511		10354919	0.735744	-0.06976			10354919	0.544661	0.0926322		10548333	0.0921834	-0.705081		10354919	0.800373	0.0646633
10354921	0.825132	0.0373225		10354921	0.965915	-0.0080275		10354921	0.794461	0.0598396			10354921	0.609274	0.083898		10341593	0.0921834	-0.45107		10354921	0.739899	-0.0825837
10354938	0.622156	0.103157		10354938	0.102251	0.275081		10354938	0.52801	0.160931			10354938	0.82997	0.0577385		10339905	0.0922107	-0.469467		10354938	0.274016	0.28808
10354955	0.893619	0.0308553		10354955	0.146132	-0.230894		10354955	0.42578	0.177619			10354955	0.306501	0.194946		10348664	0.0923206	-0.327654		10354955	0.781694	-0.0945332
10354979	0.688451	-0.074475		10354979	0.147739	-0.212087		10354979	0.470132	-0.151562			10354979	0.89248	0.0326265		10578264	0.0925222	-0.760132		10354979	0.0494609	-0.374162
10355017	0.301279	0.19328		10355017	0.241589	0.212045		10355017	0.00441006	0.524606			10355017	0.318494	0.2087		10547701	0.0927116	0.348233		10355017	0.944062	0.03656
10355024	0.790664	-0.0634595		10355024	0.190924	0.235335		10355024	0.140896	-0.310407			10355024	0.937725	0.0234865		10376394	0.0930309	-0.355552		10355024	0.948976	0.0343035
10355037	0.91339	-0.031336		10355037	0.0142587	0.448358		10355037	0.763762	0.106606			10355037	0.656413	-0.120615		10540822	0.0931223	0.306906		10355037	0.848897	0.0873695
10355050	0.170967	-0.348498		10355050	0.255228	-0.295417		10355050	0.0409124	-0.560958			10355050	0.768773	-0.110004		10477389	0.0931308	-0.304577		10355050	0.360971	-0.363163
10355069	0.111503	0.302001		10355069	0.755903	-0.0776852		10355069	0.859447	-0.0698865			10355069	0.0232043	-0.50527		10570604	0.0931308	-0.389265		10355069	0.593434	-0.184416
10355084	0.000611811	0.409942		10355084	1.12e-06	0.611422		10355084	0.000124565	0.513213			10355084	0.0969713	0.241555		10477808	0.0933957	0.339977		10355084	0.276888	0.209918
10355105	2.01e-06	-2.43149		10355105	4.51e-05	-1.96204		10355105	2.13e-05	-2.31928			10355105	0.123541	-0.897527		10574404	0.0934057	0.283681		10355105	0.99643	0.0070975
10355109	0.00760941	0.390959		10355109	0.0282012	0.320227		10355109	0.338962	0.1967			10355109	0.158113	0.25236		10375774	0.0935224	-0.384016		10355109	0.956964	0.025901
10355113	0.717008	-0.0634027		10355113	0.872981	0.0310463		10355113	0.510515	-0.131545			10355113	0.183768	-0.210613		10365116	0.0935628	0.386433		10355113	0.761496	-0.086364
10355115	0.00247567	-0.42121		10355115	0.000767649	-0.460612		10355115	0.00734914	-0.417917			10355115	0.771678	0.0643175		10547575	0.0937467	-0.309145		10355115	0.884691	0.0533925
10355117	0.258588	-0.168178		10355117	0.0149099	-0.321804		10355117	0.974061	0.0113183			10355117	0.362485	0.155802		10383282	0.0939188	0.34797		10355117	0.529358	0.156201
10355121	0.47352	-0.111924		10355121	0.619401	0.0826345		10355121	0.932448	-0.0269183			10355121	0.793378	0.0543085		10405563	0.0939188	-0.392858		10355121	0.914535	0.0394995
10355134	0.899702	-0.0253715		10355134	0.0354123	0.276087		10355134	0.88434	0.0431905			10355134	0.349969	0.156306		10440704	0.0939188	0.541956		10355134	0.826975	-0.0679137
10355138	0.529553	-0.124353		10355138	0.355546	-0.169608		10355138	0.597367	-0.139781			10355138	0.504432	0.144518		10452770	0.0939188	-0.589195		10355138	0.862971	0.0709228
10355141	0.238927	0.283198		10355141	0.0894819	0.379667		10355141	0.640415	-0.173829			10355141	0.73202	-0.114917		10342752	0.0939248	-0.457834		10355141	0.800429	-0.126594
10355147	0.124741	0.256914		10355147	0.0197333	0.364179		10355147	0.0437599	0.371033			10355147	0.0674688	0.351896		10381445	0.0940257	-0.572556		10355147	0.444318	0.211904
10355152	0.489224	-0.111226		10355152	0.684245	-0.0714287		10355152	0.422688	0.156617			10355152	0.438903	0.135052		10430132	0.0941326	0.322178		10355152	0.676987	0.112695
10355162	0.121526	0.316957		10355162	0.232427	-0.251305		10355162	0.0597674	-0.429964			10355162	0.655379	-0.125954		10436500	0.0941326	0.397367		10355162	0.635165	-0.181335
10355173	0.268746	0.13927		10355173	0.0175207	0.265325		10355173	0.378234	0.14253			10355173	0.344929	-0.135458		10443120	0.0941758	-0.290188		10355173	0.743764	0.079625
10355176	0.669662	0.081922		10355176	0.3546	-0.1543		10355176	0.925346	0.0328257			10355176	0.9316	0.0224398		10552351	0.0941758	-0.353695		10355176	0.692219	-0.119244
10355188	0.66955	-0.069093		10355188	0.254574	-0.153978		10355188	0.951931	-0.0178766			10355188	0.62245	0.086773		10366052	0.0946628	0.542863		10355188	0.837789	-0.0609258
10355191	0.632891	-0.075865		10355191	0.304618	-0.141957		10355191	0.615762	-0.103297			10355191	0.604451	-0.0903925		10551828	0.0946628	0.338693		10355191	0.959187	-0.0208893
10355193	0.833914	0.0376005		10355193	0.823182	-0.0396087		10355193	0.0585197	0.271697			10355193	0.233639	0.180012		10353522	0.0948437	-0.351005		10355193	0.597302	0.123515
10355197	0.778944	0.037278		10355197	0.928724	0.0135167		10355197	0.855926	0.0369732			10355197	0.242794	0.13645		10360173	0.0948437	-0.748768		10355197	0.893447	0.0338753
10355199	0.46148	-0.0985932		10355199	0.910975	-0.0196005		10355199	0.189291	-0.188955			10355199	0.422841	0.116626		10396306	0.0948437	0.279392		10355199	0.994912	-0.00247975
10355202	0.47807	0.119075		10355202	0.738919	0.0635322		10355202	0.947531	0.0220612			10355202	0.102894	0.276751		10434229	0.0948437	0.628466		10355202	0.8931	0.0503715
10355205	0.156514	0.363376		10355205	0.960162	0.0192395		10355205	0.697761	0.166587			10355205	0.660684	0.153799		10582699	0.0948437	0.308084		10355205	0.959187	-0.0404045
10355214	0.146944	0.356955		10355214	0.364449	0.239597		10355214	0.0256835	0.587497			10355214	0.0572351	0.53322		10540105	0.0948701	0.432912		10355214	0.992501	-0.007395
10355225	0.565084	-0.080295		10355225	0.976811	0.005142		10355225	0.92323	-0.0257795			10355225	0.97622	0.00619175		10550181	0.0948871	-0.294851		10355225	0.572074	0.119061
10355227	0.000399453	0.708041		10355227	0.204107	0.272316		10355227	0.0359101	0.483271			10355227	0.318442	-0.250992		10570280	0.0948871	-0.254514		10355227	0.938824	-0.0470078
10355246	0.863942	0.0421325		10355246	0.00199114	-0.494117		10355246	0.973485	-0.0141308			10355246	0.102403	0.325263		10532032	0.0949096	-0.283328		10355246	0.740388	-0.116602
10355259	0.43702	0.751308		10355259	0.573643	0.574808		10355259	0.288734	1.174			10355259	0.707577	-0.462488		10346168	0.0950933	-0.626026		10355259	0.990651	-0.030922
10355264	0.63636	0.107096		10355264	0.754486	0.0758927		10355264	0.000983195	0.640079			10355264	0.767523	0.0818663		10466314	0.0950933	-0.668997		10355264	0.84367	0.084272
10355266	0.00163347	0.513725		10355266	0.184102	0.23216		10355266	0.213773	0.266199			10355266	0.0480539	0.393987		10517036	0.0950933	0.292705		10355266	0.0235565	0.48767
10355278	0.689565	-0.109114		10355278	0.542838	-0.153998		10355278	0.444629	0.23301			10355278	0.276221	0.279662		10522462	0.0950933	-0.304704		10355278	0.853212	0.0947978
10355310	0.502704	0.120913		10355310	0.350576	0.157887		10355310	0.188488	0.251513			10355310	0.817227	-0.0557845		10576191	0.0950933	0.25329		10355310	0.880593	-0.0584
10355312	0.282423	0.245837		10355312	0.0708629	0.374635		10355312	0.0998602	0.409212			10355312	0.790463	0.0866295		10343969	0.0950933	-0.386065		10355312	0.826521	0.10582
10355325	0.428266	-0.20439		10355325	0.360727	-0.227839		10355325	0.963413	0.0251092			10355325	0.948727	0.0257132		10439742	0.0955499	-0.226197		10355325	0.736841	0.157183
10355327	0.316666	-0.163295		10355327	0.513377	-0.114351		10355327	0.851213	-0.0578267			10355327	0.657713	-0.093113		10375127	0.0959292	-0.364641		10355327	0.897035	0.0505095
10355329	0.286648	-0.284154		10355329	0.97059	-0.014601		10355329	0.957084	-0.0312957			10355329	0.901938	-0.050799		10403871	0.0959292	-0.615043		10355329	0.824699	0.124266
10355341	0.322306	-0.13828		10355341	0.318324	-0.138307		10355341	0.929132	0.0264892			10355341	0.815968	-0.0465013		10409322	0.0959292	0.325909		10355341	0.760513	0.08238
10355343	0.163655	-1.26853		10355343	0.645295	-0.50571		10355343	0.947676	-0.133181			10355343	0.779003	-0.377302		10475335	0.0959292	-0.311518		10355343	0.676226	-0.720185
10355401	0.734276	0.055835		10355401	0.906808	0.0218825		10355401	0.737875	0.074585			10355401	0.0204816	0.345491		10477942	0.0959292	-0.402037		10355401	0.0344978	0.339037
10355403	0.871542	-0.152254		10355403	0.350043	-0.665177		10355403	0.464349	-0.684795			10355403	0.869165	0.176005		10492330	0.0959292	0.408106		10355403	0.890987	-0.22953
10355452	0.706434	-0.0598655		10355452	0.662362	-0.0674515		10355452	0.723781	-0.0763299			10355452	0.802497	-0.0477195		10538924	0.0959292	-0.499861		10355452	0.51831	-0.13969
10355454	0.175544	-0.244591		10355454	0.885573	-0.036801		10355454	0.57318	0.151824			10355454	0.711991	0.0939		10557439	0.0960399	0.40448		10355454	0.966741	-0.0218827
10355456	0.307778	-0.365696		10355456	0.867252	-0.0790275		10355456	0.723017	0.205776			10355456	0.60051	0.23487		10570837	0.0963078	0.310999		10355456	0.876328	0.129107
10355464	0.946334	-0.0237365		10355464	0.000420668	0.734818		10355464	0.476351	0.22789			10355464	0.842235	0.0702597		10352358	0.0963182	-0.347546		10355464	0.65628	0.189007
10355474	0.54926	-0.118986		10355474	0.878875	-0.0368705		10355474	0.953962	0.022548			10355474	0.960473	0.0146198		10442187	0.0963182	-0.305615		10355474	0.32386	0.262609
10355479	0.767616	-0.0707012		10355479	0.944378	0.0189935		10355479	0.824278	0.0780701			10355479	0.719652	0.0935835		10394990	0.0965999	0.787168		10355479	0.664289	-0.149529
10355500	0.516625	-0.282345		10355500	0.0690282	-0.656003		10355500	0.416736	-0.423163			10355500	0.137645	-0.642683		10465446	0.0965999	-0.657993		10355500	0.869475	-0.150255
10355511	0.13971	-0.196224		10355511	0.0924949	-0.21537		10355511	0.976276	-0.00951983			10355511	0.448327	-0.124617		10550967	0.0965999	-0.263972		10355511	0.856051	-0.056766
10355514	0.258588	0.558662		10355514	0.614215	0.286983		10355514	0.854815	-0.176178			10355514	0.874505	0.120041		10551319	0.0965999	0.301471		10355514	0.808562	-0.251652
10355528	0.538498	-0.148169		10355528	0.882124	-0.0439177		10355528	0.9794	0.0133724			10355528	0.328343	0.241002		10416709	0.0967261	0.243228		10355528	0.87596	0.079579
10355530	0.496337	0.418481		10355530	0.901501	-0.0978845		10355530	0.804774	-0.252556			10355530	0.813085	0.194943		10539435	0.0967261	0.348262		10355530	0.720296	-0.385345
10355532	0.734492	0.191353		10355532	0.927377	-0.060312		10355532	0.594263	-0.359961			10355532	0.867536	0.117456		10478547	0.0969019	0.279651		10355532	0.874568	-0.16905
10355534	0.277098	0.548621		10355534	0.448886	0.404782		10355534	0.905171	-0.125709			10355534	0.665244	0.287199		10568638	0.0969019	0.345317		10355534	0.788083	-0.275479
10355536	0.480942	0.393645		10355536	0.532331	0.35483		10355536	0.820227	-0.215495			10355536	0.524466	0.401355		10348558	0.0976046	-0.377548		10355536	0.930967	-0.118887
10355550	0.385996	-0.171654		10355550	0.667241	-0.0958632		10355550	0.708097	0.115076			10355550	0.849912	0.0542815		10364744	0.0976046	0.35476		10355550	0.882271	0.0664108
10355554	0.120603	-0.279062		10355554	0.732951	-0.079135		10355554	0.549136	-0.161513			10355554	0.0474185	0.410707		10379228	0.0976046	-0.820899		10355554	0.546097	0.191545
10355567	0.351353	0.154597		10355567	0.829268	0.0454375		10355567	0.717339	0.095095			10355567	0.0473791	0.348643		10559568	0.0977334	-0.404048		10355567	0.899938	0.04915
10355582	0.928839	-0.0213325		10355582	0.0156705	0.357213		10355582	0.992549	-0.00416208			10355582	0.24975	-0.214426		10512766	0.0977449	-0.522558		10355582	0.864358	-0.065263
10355611	0.703459	0.0794447		10355611	0.493261	0.128466		10355611	0.761652	-0.0899253			10355611	0.346836	-0.185513		10605606	0.0977934	-0.353711		10355611	0.791748	-0.093412
10355628	0.0314465	0.315468		10355628	0.423737	0.135142		10355628	0.794387	-0.0748308			10355628	0.846832	0.046796		10455695	0.0984338	0.344117		10355628	0.987833	-0.00702075
10355639	0.333061	-0.185401		10355639	0.71519	-0.08252		10355639	0.260004	-0.253266			10355639	0.642689	-0.112734		10409567	0.0984532	-0.657188		10355639	0.752264	-0.11529
10355658	0.000412442	-0.490428		10355658	4.43e-06	-0.655362		10355658	0.438461	-0.158995			10355658	0.753824	-0.0679685		10531348	0.0984532	-0.359539		10355658	0.912616	-0.0427903
10355662	0.943492	-0.0165477		10355662	0.933808	-0.0189383		10355662	0.852871	0.0565062			10355662	0.150692	0.247095		10351259	0.0984895	0.303095		10355662	0.608465	0.140484
10355668	0.629542	-0.10671		10355668	0.952495	0.016393		10355668	0.727877	-0.109857			10355668	0.0107082	0.563118		10583402	0.0984895	0.301516		10355668	0.24717	0.314598
10355670	0.910894	0.0258895		10355670	0.419484	-0.141429		10355670	0.476266	0.161449			10355670	0.269353	0.207109		10357371	0.0987899	-0.345424		10355670	0.839069	0.073925
10355706	0.972635	-0.00861125		10355706	0.0953795	-0.250786		10355706	0.498285	0.15178			10355706	0.652757	0.095975		10437846	0.099	-0.365079		10355706	0.957129	0.0256597
10355711	0.254634	0.168324		10355711	0.813995	-0.0453742		10355711	0.220104	-0.214278			10355711	0.433523	-0.13667		10460116	0.099	-0.213348		10355711	0.67824	0.112762
10355717	0.692957	-0.0783642		10355717	0.528669	-0.114893		10355717	0.390211	-0.18423			10355717	0.416402	-0.157501		10364683	0.099171	0.278487		10355717	0.972796	-0.0155195
10355730	0.205926	-0.157691		10355730	9.19e-06	-0.517073		10355730	7.82e-07	-0.662605			10355730	0.643579	0.0766495		10539927	0.099171	-0.299335		10355730	0.116661	-0.260892
10355742	0.754291	-0.0862202		10355742	0.660091	-0.114173		10355742	0.390211	-0.246001			10355742	0.684608	0.120349		10588874	0.099171	-0.292546		10355742	0.899938	0.0678752
10355763	4.83e-05	-0.516451		10355763	2.47e-06	-0.606831		10355763	0.000965039	-0.45382			10355763	0.276343	-0.168986		10582129	0.0992048	0.302755		10355763	0.900631	0.0417858
10355785	0.00063026	0.615266		10355785	0.0508291	0.353536		10355785	0.341064	0.240305			10355785	0.701897	-0.103951		10375614	0.0993504	0.681134		10355785	0.966741	0.0234882
10355806	0.0520549	-0.668453		10355806	0.402034	-0.326883		10355806	0.941633	0.0586967			10355806	0.685284	0.202546		10490194	0.0993504	-0.315504		10355806	0.804553	0.192114
10355813	0.5123	0.235897		10355813	0.228251	0.385347		10355813	0.211282	-0.480857			10355813	0.852998	0.0922815		10393648	0.0995537	0.40399		10355813	0.65571	-0.263224
10355836	0.978983	0.0063255		10355836	0.192627	0.195441		10355836	0.97068	0.0134578			10355836	0.8354	-0.0482075		10366192	0.0998718	-0.332638		10355836	0.674751	0.119456
10355844	0.0817262	-0.226385		10355844	0.177141	-0.17925		10355844	0.652968	-0.0970383			10355844	0.0689536	0.276182		10563893	0.0999463	0.240904		10355844	0.315464	0.206944
10355864	0.578347	-0.131158		10355864	0.406405	-0.181619		10355864	0.458834	-0.207945			10355864	0.629197	0.130304		10345350	0.100074	-0.387904		10355864	0.975072	0.0181125
10355871	0.464546	-0.132324		10355871	0.739374	0.068642		10355871	0.978188	-0.0108383			10355871	0.572878	-0.118509		10377673	0.1002	-0.499652		10355871	0.972796	0.0157035
10355893	0.634964	0.157568		10355893	0.240975	0.328936		10355893	0.209837	0.420507			10355893	0.917866	0.0466345		10520304	0.100234	0.355973		10355893	0.861813	-0.114138
10355914	0.315216	-0.133556		10355914	0.0185113	-0.272752		10355914	0.927799	0.0256173			10355914	0.765639	0.0551717		10469856	0.100656	0.375424		10355914	0.695606	0.09501
10355916	0.531738	-0.104605		10355916	0.466635	0.118037		10355916	0.553797	0.127907			10355916	0.340064	0.164225		10575291	0.100876	0.264625		10355916	0.862491	0.0602175
10355931	0.601517	0.113723		10355931	0.00245363	0.508007		10355931	0.0219538	0.447352			10355931	0.676886	-0.106185		10588073	0.100937	-0.291567		10355931	0.590905	0.176613
10355954	0.364067	-0.1409		10355954	0.293823	-0.15756		10355954	0.851819	-0.0538993			10355954	0.873483	-0.0365627		10340288	0.101041	-0.430734		10355954	0.803333	-0.0772873
10355958	0.000990532	-0.34897		10355958	0.000460358	-0.365858		10355958	0.000299017	-0.428338			10355958	0.744423	-0.053845		10477649	0.101142	0.869794		10355958	0.301547	-0.179762
10355960	0.258162	0.209725		10355960	0.981996	-0.005889		10355960	0.594217	-0.146086			10355960	0.626042	0.116689		10389293	0.10168	0.350517		10355960	0.720214	0.127071
10355967	0.308916	0.334437		10355967	0.720984	0.140664		10355967	0.567741	0.266587			10355967	0.0107082	-0.953865		10398069	0.10168	-0.441181		10355967	0.468323	-0.375036
10355974	0.0542616	0.251316		10355974	0.366618	-0.131578		10355974	0.599192	0.11003			10355974	0.289783	0.168597		10436760	0.10168	0.583812		10355974	0.653503	0.114354
10355984	0.399496	0.378204		10355984	0.0304162	0.826078		10355984	0.9345	0.0759953			10355984	0.893614	-0.0887805		10462603	0.10168	-0.497131		10355984	0.992775	-0.0114918
10355996	0.619168	-0.106775		10355996	0.944741	-0.0184775		10355996	0.883062	0.0557458			10355996	0.829339	0.05951		10493984	0.10168	0.75363		10355996	0.964626	0.02321
10355998	0.625019	-0.122657		10355998	0.978488	0.008272		10355998	0.973462	0.0169454			10355998	0.669623	-0.12313		10516974	0.10168	0.33959		10355998	0.961558	-0.0294172
10356001	0.851769	0.024235		10356001	7.31e-06	0.400593		10356001	0.53979	-0.0842208			10356001	0.041729	-0.216523		10532538	0.10168	-0.292742		10356001	0.819492	-0.046805
10356018	0.830711	-0.042835		10356018	0.61681	-0.0875553		10356018	0.887841	-0.0437118			10356018	0.40501	0.147524		10340427	0.10168	0.258026		10356018	0.97328	-0.0139483
10356020	0.834754	-0.086022		10356020	0.701416	-0.143223		10356020	0.000163803	-1.17847			10356020	0.31665	-0.353507		10342060	0.10168	-0.422376		10356020	0.00519354	-0.974947
10356082	0.623877	-0.33952		10356082	0.548979	0.400445		10356082	0.740709	0.332923			10356082	0.269022	-0.745932		10590918	0.101722	0.370521		10356082	0.848443	0.2546
10356084	0.00238165	0.7714		10356084	0.101635	0.430196		10356084	0.814856	0.12182			10356084	0.408952	-0.273103		10444810	0.102025	-0.379183		10356084	0.92314	-0.0721622
10356088	0.372238	0.162543		10356088	0.580852	-0.109224		10356088	0.825468	-0.0716489			10356088	0.295092	-0.206515		10470125	0.102025	-0.289763		10356088	0.678624	-0.132332
10356137	0.691643	0.0717042		10356137	0.721408	-0.065599		10356137	0.964622	-0.0152302			10356137	0.380481	0.152704		10569278	0.102025	0.36534		10356137	0.987833	-0.00666775
10356143	0.738482	-0.0734265		10356143	0.442144	-0.145026		10356143	0.699076	0.110882			10356143	0.536926	0.135255		10339949	0.102025	0.409372		10356143	0.684691	0.132692
10356145	0.771822	0.075398		10356145	0.815363	-0.062514		10356145	0.54795	0.176138			10356145	0.953723	0.0196785		10440134	0.102401	0.360606		10356145	0.815679	-0.100977
10356154	0.601777	0.149776		10356154	0.929854	0.0320093		10356154	0.584288	0.201267			10356154	0.393212	-0.249156		10350819	0.102521	0.213248		10356154	0.78644	0.138632
10356170	0.884657	0.0428125		10356170	0.756522	0.0830475		10356170	0.249527	0.295941			10356170	0.465071	-0.187097		10559516	0.102521	0.341285		10356170	0.831178	-0.097715
10356172	0.00612665	0.760177		10356172	0.649913	-0.16397		10356172	0.0305944	-0.691298			10356172	0.844252	0.0914647		10599925	0.10273	0.306391		10356172	0.673042	-0.238112
10356177	0.531024	0.279113		10356177	0.673867	0.200279		10356177	0.890637	-0.113224			10356177	0.663555	0.231071		10551496	0.102921	0.278844		10356177	0.957661	-0.0630635
10356194	0.854772	0.044015		10356194	0.782585	-0.06274		10356194	0.428459	-0.187837			10356194	0.655436	-0.104688		10343131	0.102921	-0.622879		10356194	0.231066	-0.301985
10356240	0.963206	-0.035313		10356240	0.86004	-0.11722		10356240	0.357593	0.586023			10356240	0.888856	0.108199		10585759	0.102996	0.25063		10356240	0.786847	0.275521
10356248	0.000366217	-0.765872		10356248	4.62e-08	-1.28648		10356248	0.00866697	-0.628189			10356248	0.562117	0.171991		10558441	0.104029	0.29866		10356248	0.0300429	-0.616559
10356262	0.00127524	-0.836669		10356262	1.84e-06	-1.29797		10356262	0.00899697	-0.761968			10356262	0.48746	-0.242363		10355084	0.104147	0.272257		10356262	0.0365729	-0.731127
10356267	0.732876	-0.0932715		10356267	0.788706	-0.076019		10356267	0.947535	-0.0315122			10356267	0.32666	-0.246888		10421387	0.104147	-0.353978		10356267	0.983149	-0.0130935
10356269	0.0102921	-0.592897		10356269	3.43e-05	-0.960264		10356269	0.316989	-0.319243			10356269	0.0260419	-0.632326		10509790	0.105146	0.358737		10356269	0.22594	-0.437308
10356271	0.0109395	-0.377962		10356271	1.29e-07	-0.847826		10356271	0.102974	-0.29525			10356271	0.617171	0.105988		10360789	0.105382	0.292058		10356271	0.337856	-0.237038
10356274	0.057131	-0.97503		10356274	0.0386801	-1.02901		10356274	0.799506	-0.252771			10356274	0.948174	-0.0594672		10386173	0.105382	-0.328184		10356274	0.29563	-0.849799
10356278	6.65e-05	-0.910924		10356278	2.07e-08	-1.39692		10356278	0.00219179	-0.759023			10356278	0.792368	-0.0939985		10393453	0.105382	-0.307656		10356278	0.211259	-0.435372
10356291	1.06e-05	-0.732282		10356291	5.1e-05	-0.64562		10356291	0.83388	-0.0698532			10356291	0.925615	-0.0264738		10426535	0.105382	-0.345728		10356291	0.511046	-0.191217
10356293	0.645409	-0.115765		10356293	0.00110544	-0.618726		10356293	4.81e-08	-1.28408			10356293	0.361777	-0.225697		10435930	0.105382	-0.283742		10356293	0.514053	-0.231097
10356299	0.620845	-0.108922		10356299	0.973535	0.00935625		10356299	0.714329	0.114452			10356299	0.544705	0.142918		10466932	0.105382	-0.389128		10356299	0.640755	-0.159007
10356305	0.0287748	0.670608		10356305	0.0670572	0.561875		10356305	0.578204	0.272277			10356305	0.878981	-0.0789433		10502438	0.105382	-0.351306		10356305	0.941616	-0.0691735
10356312	0.581645	-0.113198		10356312	0.0479349	0.324192		10356312	0.610002	0.138531			10356312	0.0401652	-0.40929		10578904	0.105382	0.47732		10356312	0.922727	-0.046345
10356329	0.147907	-0.419304		10356329	0.602337	0.17985		10356329	0.758038	-0.158752			10356329	0.25088	-0.387335		10590563	0.105681	0.29436		10356329	0.648466	-0.247287
10356331	0.897473	0.042833		10356331	0.0211963	0.49653		10356331	0.226403	0.346095			10356331	0.295987	-0.285485		10378547	0.1059	-0.26418		10356331	0.937414	0.052315
10356333	0.00353914	-1.28207		10356333	0.129456	-0.697555		10356333	0.0119946	-1.24518			10356333	0.239614	-0.64482		10471766	0.105939	-0.389401		10356333	0.9525	0.0850215
10356335	0.787682	-0.0554678		10356335	0.641507	-0.0876533		10356335	0.395799	0.178546			10356335	0.0243513	0.403156		10343388	0.106241	-0.338361		10356335	0.670764	0.125015
10356339	0.0496665	0.383141		10356339	0.550745	0.140679		10356339	0.769188	0.107572			10356339	0.68307	0.115668		10347552	0.1063	0.253239		10356339	0.878885	0.0757763
10356345	0.128692	-0.208467		10356345	0.559066	-0.094064		10356345	0.750362	-0.0776033			10356345	0.84991	0.0412843		10344594	0.1063	-0.364909		10356345	0.971946	-0.014062
10356351	0.14009	0.186488		10356351	7.21e-05	0.469062		10356351	0.119062	0.228217			10356351	0.213652	-0.181822		10597352	0.106502	-0.342825		10356351	0.957315	-0.02073
10356353	0.103722	-0.221863		10356353	0.622762	-0.0820802		10356353	0.524689	-0.12889			10356353	0.670211	0.0816993		10352497	0.106631	0.260974		10356353	0.768714	0.0848498
10356367	0.407037	-0.1306		10356367	0.129839	-0.211973		10356367	0.843945	-0.0557877			10356367	0.812701	0.0517553		10412421	0.106644	0.31485		10356367	0.84028	-0.0657885
10356379	0.840857	-0.0482428		10356379	0.751845	0.0713795		10356379	0.66697	0.122694			10356379	0.461836	0.159245		10370780	0.106714	-0.313312		10356379	0.965606	0.0219913
10356401	0.621551	-0.0795422		10356401	0.313634	-0.142878		10356401	0.0242146	-0.323293			10356401	0.168301	-0.211619		10451142	0.106714	-0.300644		10356401	0.330987	-0.204292
10356403	0.637175	0.0945658		10356403	0.0422581	0.315242		10356403	0.913522	0.0398592			10356403	0.878892	-0.0405172		10576210	0.106714	0.22821		10356403	0.932595	0.039196
10356406	0.00262298	0.541207		10356406	0.381386	0.182651		10356406	0.0950755	0.365723			10356406	0.688388	-0.108177		10400393	0.106929	-0.261081		10356406	0.678462	0.152156
10356423	0.00876912	0.393522		10356423	0.108762	0.249157		10356423	0.254443	0.228668			10356423	0.837991	0.0509532		10367708	0.10706	0.313805		10356423	0.40501	0.21512
10356457	0.147529	0.234427		10356457	0.171572	-0.219839		10356457	0.577185	0.136503			10356457	0.713295	-0.0847798		10374032	0.10706	-0.292445		10356457	0.948488	-0.0311627
10356461	0.049338	0.550816		10356461	0.425572	0.254786		10356461	0.48968	0.288208			10356461	0.971281	-0.0184137		10549875	0.107307	-0.339558		10356461	0.862496	0.120997
10356470	0.948071	-0.0158702		10356470	0.972937	0.00808675		10356470	0.853056	0.0581148			10356470	0.308824	0.187012		10598743	0.107714	-0.333506		10356470	0.937414	0.0350265
10356475	0.0529132	0.664753		10356475	0.0159431	0.795312		10356475	0.89834	0.0992713			10356475	0.464813	-0.324211		10539669	0.107849	0.309659		10356475	0.959187	0.055996
10356482	0.961259	0.00916		10356482	0.810147	0.038295		10356482	0.364014	0.142305			10356482	0.701455	-0.06389		10425890	0.108072	-0.56398		10356482	0.376562	-0.1655
10356484	0.464582	-0.134353		10356484	0.939045	-0.018748		10356484	0.884071	-0.0504224			10356484	0.602005	0.112897		10574812	0.108072	0.215271		10356484	0.272218	-0.27051
10356489	0.700503	-0.0915892		10356489	0.996485	0.001054		10356489	0.819912	-0.0827214			10356489	0.815466	0.0674832		10604187	0.108072	-0.260898		10356489	0.908174	0.056699
10356498	0.503012	0.0985923		10356498	0.988369	-0.002749		10356498	0.913227	0.0313069			10356498	0.00893348	0.406592		10339132	0.108138	-0.360798		10356498	0.543194	0.137458
10356510	0.363155	-0.139239		10356510	0.390945	-0.131942		10356510	0.815564	-0.0631252			10356510	0.778797	0.0591798		10344241	0.108431	-0.273027		10356510	0.418921	0.185826
10356512	0.963374	0.011519		10356512	0.498461	-0.121524		10356512	0.921265	-0.034917			10356512	0.856531	0.045367		10424796	0.108683	-0.335539		10356512	0.735702	0.10785
10356514	0.929795	0.021144		10356514	0.951585	-0.0146278		10356514	0.915781	-0.0375254			10356514	0.614704	-0.107567		10362129	0.109021	-1.04197		10356514	0.781173	-0.093788
10356520	0.890136	0.10697		10356520	0.606308	-0.333639		10356520	0.581622	-0.454215			10356520	0.987426	-0.0149925		10601519	0.109782	0.488403		10356520	0.788883	0.309206
10356568	0.00243165	0.607619		10356568	0.209951	0.272111		10356568	0.438204	0.231326			10356568	0.280252	0.2726		10414866	0.10988	-0.288593		10356568	0.957192	0.0352953
10356577	0.273485	0.145662		10356577	0.585375	-0.081975		10356577	0.0605566	-0.26424			10356577	0.91578	-0.022252		10570429	0.109968	0.311111		10356577	0.311337	0.198801
10356593	0.231434	0.232432		10356593	0.561383	0.127829		10356593	0.944668	0.0293604			10356593	0.159775	0.302617		10575349	0.10998	-0.309867		10356593	0.0582882	0.461628
10356601	0.0652543	0.446806		10356601	0.751813	-0.102456		10356601	0.963372	-0.027088			10356601	0.400156	-0.254825		10397561	0.110087	0.3742		10356601	0.421665	-0.326514
10356626	0.0927485	0.222266		10356626	0.00301758	0.366605		10356626	0.808397	0.061967			10356626	0.187418	-0.20412		10408555	0.110975	-0.254316		10356626	0.70312	0.100895
10356628	0.335261	-0.163191		10356628	0.349157	-0.158216		10356628	0.0380483	-0.356104			10356628	0.194907	-0.235807		10478073	0.110975	-0.328751		10356628	0.97689	0.0134667
10356657	0.910512	0.02496		10356657	0.0289068	0.312997		10356657	0.886931	0.0464125			10356657	0.682721	-0.08767		10396231	0.111178	-0.249582		10356657	0.40758	0.205235
10356671	0.890487	-0.0267828		10356671	0.877459	-0.0297267		10356671	0.997625	0.000917083			10356671	0.674942	0.079427		10497644	0.111178	-0.327917		10356671	0.571477	-0.136287
10356673	0.829513	-0.0489668		10356673	0.43852	-0.14152		10356673	0.963223	0.018031			10356673	0.549135	0.127825		10451675	0.111178	-0.316406		10356673	0.867175	-0.0665975
10356675	0.855496	-0.0419583		10356675	0.977513	0.0069155		10356675	0.90555	-0.0427138			10356675	0.402021	0.167009		10338529	0.111178	0.26455		10356675	0.715626	0.118368
10356677	0.776542	-0.0459637		10356677	0.604599	-0.0756182		10356677	0.000989874	-0.41879			10356677	0.758593	0.0553403		10363475	0.1112	-0.532358		10356677	0.800683	0.066377
10356681	0.351531	0.146112		10356681	0.415547	0.129704		10356681	0.171125	0.238179			10356681	0.824577	0.0494355		10417183	0.111372	0.352427		10356681	0.319732	0.224967
10356689	0.771822	0.0570592		10356689	0.238041	-0.180087		10356689	0.923732	0.0320716			10356689	0.0506979	0.332941		10487823	0.111446	-0.49549		10356689	0.580675	0.146833
10356710	0.775522	-0.0598445		10356710	0.620963	-0.094298		10356710	0.260641	0.224072			10356710	0.303465	0.192501		10399943	0.111532	-0.336017		10356710	0.985747	0.008337
10356712	0.263312	0.513246		10356712	0.36051	0.431807		10356712	0.797362	-0.211024			10356712	0.795266	0.171287		10372528	0.111544	-0.274052		10356712	0.95608	-0.07406
10356762	0.709081	-0.170949		10356762	0.410442	0.327072		10356762	0.00501076	1.06232			10356762	0.282438	-0.459035		10441436	0.111544	0.235004		10356762	0.336184	-0.546198
10356764	0.0934685	-0.811868		10356764	0.559318	-0.336228		10356764	0.218911	-0.745711			10356764	0.748399	-0.231722		10468309	0.111544	0.312399		10356764	0.246737	-0.847583
10356771	0.000638276	0.440502		10356771	0.0219288	0.292674		10356771	0.147621	0.235067			10356771	0.372251	0.147282		10579406	0.111544	-0.296608		10356771	0.44978	0.171366
10356778	1.01e-05	0.32414		10356778	8.65e-07	0.364667		10356778	0.00152693	0.247003			10356778	0.119505	-0.132965		10338041	0.111544	0.360297		10356778	0.967886	-0.00886
10356780	0.705923	0.104949		10356780	0.28991	0.243903		10356780	0.618967	0.172327			10356780	0.936745	0.029354		10338889	0.111544	-0.508075		10356780	0.568898	0.222488
10356800	0.0964027	0.230247		10356800	0.0183488	0.30818		10356800	0.0183821	0.352931			10356800	0.732693	-0.069575		10339759	0.111544	-0.638075		10356800	0.604206	0.13249
10356833	0.248815	0.140588		10356833	0.0012529	0.347699		10356833	0.0434419	0.259016			10356833	0.685794	0.0664623		10407985	0.111563	-0.672279		10356833	0.274158	0.194251
10356848	0.675159	0.0738372		10356848	0.848346	-0.0375645		10356848	0.904368	0.0375127			10356848	0.853455	0.0417345		10512480	0.111563	-0.293714		10356848	0.25707	0.241562
10356859	0.000224864	0.596987		10356859	8.16e-09	1.0498		10356859	7.59e-05	0.715045			10356859	0.781939	0.0706555		10569654	0.111783	-0.304505		10356859	0.389579	0.235873
10356866	0.006622	-0.533847		10356866	0.0654215	-0.368064		10356866	0.784514	-0.10593			10356866	0.965569	0.015791		10591726	0.111783	0.342831		10356866	0.133927	-0.436235
10356873	0.471303	-0.161288		10356873	0.335754	-0.203321		10356873	0.820033	-0.0866931			10356873	0.788815	0.0795503		10429424	0.111783	-0.298953		10356873	0.399416	0.268863
10356878	0.271061	-0.15417		10356878	0.982797	-0.00427975		10356878	0.988068	-0.00534183			10356878	0.956117	0.012717		10348618	0.112047	0.479585		10356878	0.939483	-0.029373
10356880	0.141402	-0.485743		10356880	0.761042	0.131282		10356880	0.483739	-0.329674			10356880	0.855068	-0.0955045		10466515	0.112047	-0.373776		10356880	0.231434	-0.580943
10356886	0.127107	0.462937		10356886	0.202175	0.392331		10356886	0.220075	0.460496			10356886	0.576424	-0.223363		10595953	0.112494	0.53836		10356886	0.975976	0.0267923
10356900	0.434719	-0.112888		10356900	0.0853451	0.214374		10356900	0.823337	0.0558794			10356900	0.799658	-0.0496713		10401595	0.112649	-0.288018		10356900	0.380966	-0.180976
10356916	0.753906	0.041734		10356916	0.335514	-0.10495		10356916	0.976198	0.00748233			10356916	0.990059	0.00221575		10459918	0.112649	0.307345		10356916	0.105978	0.224508
10356918	0.74644	-0.0678095		10356918	0.157113	-0.226573		10356918	0.85366	-0.0603631			10356918	0.958037	0.014608		10460237	0.112649	-0.587565		10356918	0.715457	0.116669
10356932	0.409093	-0.189653		10356932	0.747675	0.0866715		10356932	0.583469	-0.174407			10356932	0.198876	-0.309027		10498775	0.112649	0.284495		10356932	0.959187	-0.0325957
10356936	0.000691246	0.533084		10356936	0.000102169	0.60715		10356936	0.0052875	0.4867			10356936	0.483421	-0.147221		10539894	0.112649	0.764233		10356936	0.87521	0.0643118
10356968	0.0105076	0.392105		10356968	1.68e-06	0.766082		10356968	0.0102922	0.440173			10356968	0.137137	0.27707		10564294	0.112649	0.280857		10356968	0.955578	0.0277125
10356995	0.100767	-0.439705		10356995	0.807284	-0.089898		10356995	0.353499	-0.334716			10356995	0.458693	-0.250674		10576460	0.112649	-0.298157		10356995	0.882986	-0.0994115
10356997	0.555532	0.154357		10356997	0.923687	-0.0320768		10356997	0.9865	0.010017			10356997	0.850133	-0.0670068		10339982	0.112649	-0.446653		10356997	0.659088	-0.186329
10356999	0.811038	-0.043555		10356999	0.454591	-0.111775		10356999	0.96901	0.0126042			10356999	0.677524	0.0777825		10373218	0.112895	-0.344104		10356999	0.952119	-0.0244075
10357003	0.0207666	0.53659		10357003	0.0129435	0.563275		10357003	0.00498633	0.719282			10357003	0.939448	-0.0315812		10456995	0.112895	0.294335		10357003	0.452496	0.304262
10357008	0.453925	0.118878		10357008	0.0276652	0.2906		10357008	0.871312	0.0479205			10357008	0.363823	-0.153909		10477073	0.112895	0.233885		10357008	0.98011	0.0103938
10357043	0.230416	0.355681		10357043	0.342729	0.29103		10357043	0.934356	-0.0540807			10357043	0.444206	-0.271769		10603166	0.11297	0.33801		10357043	0.740988	-0.191543
10357051	0.000146816	0.521147		10357051	0.000654564	0.453636		10357051	0.44039	0.155317			10357051	0.0442293	0.333394		10471929	0.112982	-0.600681		10357051	0.279775	0.237311
10357064	0.0278247	0.237402		10357064	0.000316993	0.37821		10357064	0.551725	0.100784			10357064	0.764348	-0.05037		10406859	0.113022	-0.280398		10357064	0.793805	0.063275
10357072	0.0773712	-3.0272		10357072	0.973272	0.090553		10357072	0.908969	0.441881			10357072	0.611656	-1.1908		10500798	0.113022	-0.292763		10357072	0.727633	-1.22783
10357077	0.113372	-1.79671		10357077	0.921549	-0.168816		10357077	0.962733	0.127519			10357077	0.472576	-1.02792		10371230	0.113038	0.279455		10357077	0.740496	-0.765828
10357084	0.0979097	-1.13289		10357084	0.916794	0.108594		10357084	0.982457	0.0394757			10357084	0.602092	-0.482157		10548340	0.113038	-0.303104		10357084	0.72208	-0.494754
10357090	0.284242	-0.412791		10357090	0.0183179	-0.801637		10357090	0.804096	-0.171754			10357090	0.664583	-0.219123		10343858	0.113038	-0.492482		10357090	0.341571	-0.546686
10357097	0.445872	0.122386		10357097	0.532784	-0.10298		10357097	0.00862115	0.395194			10357097	0.897433	-0.03003		10465965	0.113348	-0.252641		10357097	0.920457	0.038776
10357103	0.00480868	0.894146		10357103	2.51e-05	1.35242		10357103	0.773494	0.177499			10357103	0.557796	0.257877		10353343	0.113714	-0.244212		10357103	0.993015	0.009265
10357115	0.000546269	0.590753		10357115	0.0026232	0.501835		10357115	0.0441216	0.40035			10357115	0.771399	-0.0786758		10503989	0.113714	0.493706		10357115	0.869898	0.071809
10357122	0.0616173	0.243185		10357122	0.286286	0.149661		10357122	0.0163395	0.341566			10357122	0.92912	0.0200463		10359181	0.11403	-0.388073		10357122	0.855244	0.0576045
10357124	0.607341	0.117583		10357124	0.0456368	0.360575		10357124	0.828556	0.0808255			10357124	0.118115	0.341212		10537712	0.11403	0.494204		10357124	0.434604	0.244978
10357135	0.858317	0.0203012		10357135	0.897087	-0.015232		10357135	0.889294	0.023972			10357135	0.857148	-0.0231215		10583343	0.114283	-0.294088		10357135	0.890405	-0.0281052
10357137	0.317824	0.251586		10357137	0.318274	0.249753		10357137	0.974546	0.0183497			10357137	0.576985	-0.172823		10521495	0.114344	-0.295422		10357137	0.869828	-0.0934685
10357155	0.775009	-0.0906187		10357155	0.958083	0.018974		10357155	0.998002	-0.00132125			10357155	0.88062	-0.057925		10344034	0.114344	-0.421519		10357155	0.83097	-0.113872
10357158	0.672087	-0.0945903		10357158	0.374076	0.173706		10357158	0.795183	-0.0876895			10357158	0.0342708	0.439839		10461268	0.114346	0.257905		10357158	0.504045	0.20595
10357164	0.0104187	0.389207		10357164	0.00507627	0.416132		10357164	0.00738376	0.453665			10357164	0.605212	-0.111318		10426030	0.114516	0.357972		10357164	0.816558	0.0824623
10357191	0.301351	0.209603		10357191	0.033976	0.380087		10357191	0.818551	0.0843278			10357191	0.0372347	-0.458263		10439583	0.114516	-0.598086		10357191	0.816273	-0.0978373
10357220	0.11031	0.295473		10357220	0.118287	0.284829		10357220	0.592193	0.154274			10357220	0.0625151	0.39844		10483803	0.114516	-0.281749		10357220	0.738711	0.126026
10357222	0.391803	-0.1603		10357222	0.746951	-0.071246		10357222	0.843276	0.0668732			10357222	0.961515	-0.0142513		10557925	0.114516	-0.298001		10357222	0.632552	0.151489
10357239	0.0880372	0.273801		10357239	0.972091	0.00880325		10357239	0.95737	-0.0201619			10357239	0.745851	0.077541		10597432	0.114516	0.193778		10357239	0.546097	-0.173282
10357242	0.00756515	-0.491032		10357242	0.02376	-0.413052		10357242	0.0387445	-0.441325			10357242	0.299762	0.24015		10579845	0.114762	-0.270744		10357242	0.84488	0.08818
10357249	0.247289	0.41587		10357249	0.425362	0.303181		10357249	0.786646	-0.173466			10357249	0.996283	0.0023955		10356274	0.114806	-1.10908		10357249	0.531125	-0.377864
10357261	0.0730329	-0.287629		10357261	0.000912505	-0.501504		10357261	0.150752	-0.280077			10357261	0.991586	-0.003069		10545308	0.114806	-0.420144		10357261	0.702518	-0.123454
10357280	0.000171001	0.574137		10357280	7.36e-05	0.597832		10357280	0.00916397	0.441226			10357280	0.09854	0.304421		10571182	0.114806	-0.340743		10357280	0.739203	0.108363
10357288	0.621882	0.0982477		10357288	0.529695	0.119732		10357288	0.761841	0.0899098			10357288	0.420044	0.163307		10340044	0.115504	-0.44941		10357288	0.972796	-0.016211
10357292	0.127157	-0.256848		10357292	0.522589	0.124083		10357292	0.944668	-0.0263835			10357292	0.465327	-0.153818		10340324	0.115504	-0.467709		10357292	0.668798	0.13732
10357298	0.709081	-0.170949		10357298	0.410442	0.327072		10357298	0.00501076	1.06232			10357298	0.282438	-0.459035		10361620	0.115601	0.231188		10357298	0.336184	-0.546198
10357300	0.793383	0.040412		10357300	0.379874	-0.109957		10357300	0.92342	0.024973			10357300	0.316111	0.137349		10427742	0.115601	-0.419237		10357300	0.780581	0.0682472
10357332	0.000135284	-0.528042		10357332	2.7e-06	-0.66542		10357332	6.48e-08	-0.893267			10357332	0.221164	-0.2066		10434226	0.115601	-0.266218		10357332	0.350078	-0.213808
10357339	0.838347	0.0490182		10357339	0.493825	0.134622		10357339	0.454514	0.182108			10357339	0.902946	0.0344223		10338017	0.115601	0.224302		10357339	0.978355	0.014235
10357345	0.657354	-0.131069		10357345	0.404985	-0.21944		10357345	0.852712	0.0903797			10357345	0.756841	0.109824		10403303	0.115712	0.368922		10357345	0.868675	0.096089
10357363	0.895683	-0.0400527		10357363	0.703772	0.101625		10357363	0.760878	-0.11593			10357363	0.562223	-0.16037		10344517	0.116418	0.256401		10357363	0.96724	-0.0257192
10357369	0.577012	0.0724625		10357369	0.144977	0.158048		10357369	0.73972	0.0639108			10357369	0.959802	-0.0096075		10433672	0.116697	0.246891		10357369	0.901689	0.034555
10357371	0.293	-0.177434		10357371	0.599269	-0.100187		10357371	0.667075	-0.11271			10357371	0.751472	-0.074344		10436764	0.116697	0.503281		10357371	0.784176	-0.0927795
10357381	0.554643	-0.0986107		10357381	0.141371	-0.206483		10357381	0.342349	-0.178621			10357381	0.719559	0.0735163		10511580	0.116697	0.37723		10357381	0.961747	0.0198735
10357391	0.0273185	0.861976		10357391	0.113659	0.632255		10357391	0.889294	0.121787			10357391	0.950981	-0.0437978		10398100	0.117032	-0.264857		10357391	0.91244	0.119533
10357418	0.428555	-0.132985		10357418	0.504818	-0.114681		10357418	0.161401	-0.251824			10357418	0.372345	0.161825		10529741	0.117032	0.229022		10357418	0.688617	0.11681
10357436	0.886735	0.0835475		10357436	0.329093	0.425307		10357436	0.717094	0.25402			10357436	0.58821	-0.292528		10391431	0.117072	0.379287		10357436	0.96724	0.0496075
10357454	0.0575186	0.25229		10357454	0.0144066	0.311065		10357454	0.0762423	0.27372			10357454	0.325217	0.16023		10434932	0.11717	0.398086		10357454	0.258458	0.23281
10357472	0.654651	-0.281256		10357472	0.0584502	0.920852		10357472	0.846864	-0.198098			10357472	0.451742	-0.478766		10545127	0.11717	-0.275827		10357472	0.626429	-0.461807
10357476	0.66721	-0.0641755		10357476	0.700716	-0.058189		10357476	0.984971	0.006139			10357476	0.889293	-0.0271783		10553913	0.117184	0.303322		10357476	0.962913	-0.0164163
10357478	0.367855	0.110955		10357478	0.000322924	0.377352		10357478	0.0391441	0.254613			10357478	0.432165	-0.109495		10582879	0.117261	-1.10902		10357478	0.857679	-0.04806
10357480	0.741258	0.0620182		10357480	0.861812	0.0350663		10357480	0.633855	-0.110039			10357480	0.160403	-0.233019		10434922	0.117409	-0.271303		10357480	0.956608	-0.0242128
10357488	0.0259054	0.696812		10357488	0.481118	0.261959		10357488	0.432776	-0.358912			10357488	0.933032	0.0464652		10414955	0.117464	-0.258223		10357488	0.622559	0.298186
10357500	0.860565	-0.035174		10357500	0.249954	-0.168378		10357500	0.869442	0.0489992			10357500	0.330787	0.164261		10450829	0.117464	-0.365513		10357500	0.869035	-0.056695
10357514	0.544786	0.0654553		10357514	0.395663	-0.0860947		10357514	0.957774	-0.0113827			10357514	0.411348	0.0931088		10453006	0.117552	0.265274		10357514	0.720214	0.0664215
10357516	0.999959	-1e-05		10357516	0.813066	0.090122		10357516	0.896499	-0.0791814			10357516	0.153479	-0.457639		10398319	0.117667	-0.311299		10357516	0.785247	-0.16218
10357529	0.364249	0.140606		10357529	0.882124	0.0301993		10357529	0.657728	-0.103111			10357529	0.571335	-0.105837		10459912	0.117842	0.270475		10357529	0.825052	0.0698977
10357535	0.00102507	0.48362		10357535	0.00483826	0.406985		10357535	0.0355745	0.35868			10357535	0.961515	0.0131427		10557895	0.117842	-0.75867		10357535	0.630865	0.140253
10357553	0.755672	-0.258152		10357553	0.971001	-0.0358072		10357553	0.912611	0.155565			10357553	0.113811	-1.14829		10341520	0.117842	-0.377545		10357553	0.29823	-1.01752
10357562	0.725754	0.0660827		10357562	0.735141	0.063793		10357562	0.736211	-0.0863451			10357562	0.612208	-0.0996408		10338029	0.117911	0.35569		10357562	0.965535	0.018786
10357570	0.420648	-0.167082		10357570	0.941392	-0.0206535		10357570	0.905891	-0.0485633			10357570	4.09e-05	-0.98341		10369086	0.117971	0.254545		10357570	0.678433	-0.148286
10357579	0.0364581	-0.295932		10357579	0.00224082	-0.41477		10357579	0.00735209	-0.414982			10357579	0.297412	-0.181705		10394938	0.117988	-0.42885		10357579	0.672484	-0.118957
10357590	0.542552	-0.137052		10357590	0.42469	-0.169805		10357590	0.76552	-0.103848			10357590	0.477452	-0.172137		10399657	0.117988	-0.42885		10357590	0.960824	0.02847
10357594	0.114091	-0.265767		10357594	0.0134513	-0.388196		10357594	2.79e-06	-0.86451			10357594	0.591069	-0.120512		10440414	0.117988	0.241425		10357594	0.231296	-0.299295
10357604	3.12e-05	-0.94981		10357604	1.3e-08	-1.4152		10357604	7.31e-08	-1.43882			10357604	0.0863783	-0.462855		10566516	0.117988	0.250075		10357604	0.960657	-0.0348207
10357630	0.100992	0.240331		10357630	0.00287612	-0.40741		10357630	1.91e-05	-0.679483			10357630	0.429565	-0.144422		10590646	0.117988	-0.343356		10357630	0.812698	-0.077193
10357656	0.918518	0.02488		10357656	0.372004	-0.159912		10357656	0.918184	-0.0379944			10357656	0.277058	-0.212102		10533929	0.118299	0.501511		10357656	0.914932	-0.0472532
10357658	0.402661	-0.128119		10357658	0.553943	0.095891		10357658	0.919007	0.0315128			10357658	0.97452	-0.00798575		10591535	0.118299	-0.299172		10357658	0.570294	0.13985
10357660	0.21991	0.381355		10357660	0.0922168	0.490322		10357660	0.443699	0.322667			10357660	0.0622164	0.643926		10456414	0.118436	0.38093		10357660	0.628043	0.270655
10357676	0.141088	-0.356635		10357676	0.232107	0.295393		10357676	0.793181	-0.118199			10357676	0.94497	-0.0288615		10607848	0.118443	0.561233		10357676	0.797163	0.133413
10357696	0.620094	-0.104603		10357696	0.596705	-0.110491		10357696	0.837731	-0.0708036			10357696	0.224123	0.247716		10338209	0.118443	-0.456564		10357696	0.99303	0.00466625
10357698	0.241836	0.255927		10357698	0.773078	-0.0803535		10357698	0.217096	-0.320256			10357698	0.39372	-0.217908		10354647	0.118513	0.598031		10357698	0.937974	-0.047333
10357705	0.323645	-0.205982		10357705	0.943296	-0.0208748		10357705	0.958318	-0.0236087			10357705	0.383997	-0.205244		10374106	0.118809	0.312526		10357705	0.784111	0.113402
10357736	0.380879	-0.19468		10357736	0.000102212	-0.739166		10357736	0.0648569	-0.418897			10357736	0.857739	0.058043		10449991	0.118809	0.339723		10357736	0.740566	-0.135992
10357773	0.573841	0.160656		10357773	0.945605	0.024651		10357773	0.881589	-0.0766384			10357773	0.265493	-0.316935		10511661	0.118809	0.293045		10357773	0.723934	-0.171552
10357788	0.0824017	-0.270671		10357788	0.00930061	-0.381549		10357788	0.149801	-0.27151			10357788	0.844252	-0.0491635		10553895	0.118809	-0.373501		10357788	0.940958	0.0344127
10357790	0.575312	-0.09054		10357790	0.481118	-0.10898		10357790	0.717859	0.0846558			10357790	0.0533335	0.303032		10510365	0.119065	0.197082		10357790	0.120334	0.291714
10357808	0.878833	0.04701		10357808	0.712312	0.101053		10357808	0.310578	0.284109			10357808	0.591105	-0.153757		10565391	0.119196	0.294397		10357808	0.980771	0.0153972
10357814	0.243165	0.21918		10357814	0.40175	0.165868		10357814	0.751559	-0.101628			10357814	0.204531	-0.26566		10376142	0.1195	0.293081		10357814	0.822836	-0.0896575
10357833	0.826984	-0.165421		10357833	0.988504	-0.0113662		10357833	0.891197	-0.161207			10357833	0.712468	0.290009		10422259	0.119798	0.274768		10357833	0.911322	-0.161883
10357858	0.873702	0.152399		10357858	0.881348	0.143446		10357858	0.994802	0.0129431			10357858	0.248985	0.907171		10604148	0.119798	0.291029		10357858	0.943985	-0.140096
10357870	0.99105	0.0080875		10357870	0.6166	-0.249794		10357870	0.849836	-0.15806			10357870	0.769939	0.18076		10367772	0.120719	0.471789		10357870	0.626913	-0.373024
10357875	0.276515	-0.236712		10357875	0.480131	-0.165218		10357875	0.476178	-0.209578			10357875	0.846628	-0.0631542		10338752	0.120719	-0.420397		10357875	0.727083	0.145446
10357878	0.738772	-0.111047		10357878	0.711054	0.120496		10357878	0.648282	-0.18962			10357878	0.387939	0.268922		10521537	0.121214	0.659415		10357878	0.965606	-0.0328157
10357886	0.914812	-0.0160523		10357886	0.904836	0.017971		10357886	0.420091	0.114068			10357886	0.729097	0.051245		10603508	0.121266	0.285336		10357886	0.652416	-0.086936
10357888	0.245057	-0.208113		10357888	0.812552	-0.0554695		10357888	0.964094	-0.0183118			10357888	0.169296	0.271734		10432939	0.121541	0.356575		10357888	0.972198	-0.0173053
10357917	0.562801	0.113903		10357917	0.37641	0.160757		10357917	0.529204	0.155022			10357917	0.919975	0.0279955		10438454	0.12165	0.221675		10357917	0.458646	0.206245
10357927	0.645388	-0.07957		10357927	0.987239	0.0033625		10357927	0.99482	-0.00265275			10357927	0.331227	0.163641		10503876	0.12165	-0.339603		10357927	0.65347	-0.119993
10357932	0.435161	0.460003		10357932	0.848283	0.139685		10357932	0.966652	0.0529237			10357932	0.491089	0.458323		10338665	0.12165	0.418106		10357932	0.925015	-0.137665
10357944	0.578615	0.101821		10357944	0.84415	-0.0421453		10357944	0.806698	0.0720957			10357944	0.908048	0.0294525		10577164	0.12188	0.446005		10357944	0.760694	-0.0976357
10357946	0.0480275	0.343953		10357946	0.654576	0.098867		10357946	0.799506	0.0861843			10357946	0.345349	-0.203214		10436037	0.122	-0.291791		10357946	0.494595	-0.209773
10357948	0.148987	0.313704		10357948	0.568656	0.145175		10357948	0.559747	-0.189267			10357948	0.4919	-0.187394		10350003	0.122054	0.408294		10357948	0.898882	-0.070381
10357950	0.163217	0.273298		10357950	0.890537	-0.0386852		10357950	0.664132	-0.137994			10357950	0.585155	-0.13961		10555781	0.122054	0.242405		10357950	0.936783	-0.0444307
10357952	0.352157	0.152239		10357952	0.910091	0.0251873		10357952	0.834397	-0.0621991			10357952	0.0355149	-0.365755		10411595	0.122418	-0.43378		10357952	0.498819	-0.174412
10357954	0.000227918	0.785988		10357954	0.0165161	0.501008		10357954	0.230656	0.334547			10357954	0.965782	0.016657		10358281	0.122652	-0.322254		10357954	0.905606	0.0691527
10357965	0.73343	0.0720117		10357965	0.382832	-0.155476		10357965	0.707395	-0.104455			10357965	0.598142	-0.114753		10456601	0.122652	0.279216		10357965	0.99857	0.00081275
10357986	0.794925	-0.0512048		10357986	0.738977	-0.0630628		10357986	0.762994	-0.0796131			10357986	0.661023	-0.0888262		10466938	0.122652	-0.276337		10357986	0.775782	0.0884505
10358023	0.621551	0.158296		10358023	0.117069	0.406763		10358023	0.585048	-0.222439			10358023	0.489245	0.231746		10503966	0.122652	0.333259		10358023	0.545461	0.282881
10358027	0.0405842	-0.618576		10358027	0.0180258	-0.691127		10358027	0.146403	-0.540468			10358027	0.837991	0.100271		10590654	0.122689	0.478438		10358027	0.569459	-0.317845
10358038	0.7691	0.09422		10358038	0.304798	-0.263547		10358038	0.883273	0.0758775			10358038	0.198257	-0.361569		10598292	0.122689	-0.328802		10358038	0.911537	-0.0713475
10358050	0.780203	-0.05456		10358050	0.197858	0.191243		10358050	0.931057	0.0291517			10358050	0.625651	0.0968013		10605104	0.122689	0.307725		10358050	0.985424	-0.0079525
10358057	0.830089	0.086795		10358057	0.673412	-0.152935		10358057	0.891792	-0.0854272			10358057	0.405284	-0.297437		10344022	0.122689	-0.389735		10358057	0.991935	-0.009417
10358064	0.720412	-0.0674845		10358064	0.837438	0.0419568		10358064	0.597491	-0.120849			10358064	0.562839	0.111593		10393436	0.122951	-0.285944		10358064	0.953449	0.0263405
10358091	0.907829	-0.0549453		10358091	0.641161	-0.185711		10358091	0.473917	-0.332448			10358091	0.948833	-0.036183		10389654	0.123234	0.558194		10358091	0.755329	-0.209806
10358124	0.588098	-0.426057		10358124	0.469425	-0.539268		10358124	0.996899	0.00576258			10358124	0.824816	-0.225782		10528238	0.123304	0.364205		10358124	0.911861	0.194189
10358140	0.324496	-0.164328		10358140	0.295965	-0.171223		10358140	0.980887	0.00952442			10358140	0.902178	0.0312177		10585428	0.123386	0.41565		10358140	0.710176	-0.114751
10358155	0.0941164	0.280257		10358155	0.419926	-0.150739		10358155	0.472436	0.173174			10358155	0.251651	0.228091		10366737	0.123494	-0.319715		10358155	0.154139	0.34171
10358177	0.224666	-0.20738		10358177	0.0484651	-0.308548		10358177	0.329186	-0.211539			10358177	0.0459498	0.378843		10420308	0.123494	-0.70862		10358177	0.403398	0.223344
10358188	0.96681	-0.010238		10358188	0.241868	-0.18666		10358188	0.912488	0.0380241			10358188	0.487955	-0.135548		10364424	0.124427	-0.326066		10358188	0.302346	-0.2466
10358191	0.232479	0.229004		10358191	0.498768	0.14259		10358191	0.930415	0.037091			10358191	0.935227	-0.0253395		10529794	0.124427	-0.276377		10358191	0.920977	0.0500772
10358210	0.311543	-0.197917		10358210	0.226642	-0.22672		10358210	0.411078	-0.207349			10358210	0.491325	-0.159392		10561787	0.124427	0.291876		10358210	0.751505	-0.118948
10358224	0.107697	-0.698828		10358224	0.000760245	-1.36235		10358224	1.11e-05	-2.07247			10358224	0.0633934	-0.93426		10367626	0.12457	0.272626		10358224	0.0123927	-1.32313
10358259	1.17e-07	0.583285		10358259	9.25e-07	0.508755		10358259	0.043802	0.231317			10358259	0.0401286	0.247159		10480734	0.124596	-0.258269		10358259	0.893666	0.0354725
10358272	0.716406	-0.0713005		10358272	0.922375	-0.0224983		10358272	0.496351	-0.151332			10358272	0.934859	0.0213455		10561170	0.124663	0.274155		10358272	0.971378	-0.0162735
10358281	0.137416	-0.232089		10358281	0.109997	-0.242564		10358281	0.90841	-0.0397347			10358281	0.630737	-0.101536		10405047	0.125457	0.844209		10358281	0.856837	-0.0664758
10358283	0.564972	-0.104679		10358283	0.834589	-0.044695		10358283	0.951532	0.0213822			10358283	0.537311	0.123094		10603256	0.125457	-0.327894		10358283	0.19585	0.290182
10358299	0.186579	0.514071		10358299	0.00783232	0.935828		10358299	0.394844	0.442046			10358299	0.548472	-0.296672		10572180	0.125611	-0.206903		10358299	0.483401	-0.452917
10358315	0.393494	-0.104487		10358315	0.791269	0.0395985		10358315	0.987395	-0.00476858			10358315	0.978908	-0.005109		10497481	0.125994	0.395475		10358315	0.89834	0.0364712
10358324	0.920363	0.0276305		10358324	0.32958	0.195395		10358324	0.442962	0.20164			10358324	0.75141	-0.0877128		10526772	0.125994	0.315659		10358324	0.551204	-0.197742
10358330	0.238832	0.163483		10358330	0.691153	0.066354		10358330	0.245108	0.194264			10358330	0.878665	-0.0329588		10439498	0.126142	-0.274919		10358330	0.786698	0.077097
10358339	0.0801676	0.682577		10358339	0.000621515	1.25934		10358339	0.474839	0.404597			10358339	0.557382	-0.303987		10516081	0.126142	0.314282		10358339	0.514053	-0.447347
10358357	0.0893485	0.323183		10358357	0.1061	0.303831		10358357	0.583469	0.162329			10358357	0.153801	0.31591		10339292	0.126403	0.447163		10358357	0.812674	0.100641
10358359	0.0501907	-0.248706		10358359	0.255689	0.15464		10358359	0.565159	-0.114138			10358359	0.0846626	-0.260373		10357480	0.126679	-0.297133		10358359	0.937876	-0.029637
10358379	0.516378	0.159058		10358379	0.542979	0.150345		10358379	0.912453	0.0522043			10358379	0.692157	0.118767		10461115	0.126764	-0.286477		10358379	0.775782	-0.128078
10358389	0.0892003	0.71318		10358389	0.680513	0.218498		10358389	0.865091	-0.151088			10358389	0.874579	0.108194		10390768	0.126904	0.202515		10358389	0.545844	-0.452935
10358399	0.510831	0.108396		10358399	0.0100337	0.341037		10358399	0.269838	0.200405			10358399	0.537412	-0.114076		10398599	0.126904	0.363202		10358399	0.82027	0.0722032
10358408	0.0955785	-0.502497		10358408	0.0954971	-0.493507		10358408	0.54898	-0.273672			10358408	0.012816	-0.903609		10403934	0.126904	0.365833		10358408	0.747546	-0.200071
10358415	0.812148	0.0403102		10358415	0.845231	0.033709		10358415	0.963873	-0.0133531			10358415	0.82705	0.0421295		10457862	0.126904	0.225484		10358415	0.699344	0.0944983
10358421	0.507702	0.23973		10358421	0.11704	0.482588		10358421	0.174672	-0.515568			10358421	0.88789	-0.0719512		10480725	0.126904	0.319959		10358421	0.342598	-0.470222
10358428	0.0685712	0.173023		10358428	0.217483	0.122326		10358428	0.170357	0.16037			10358428	0.99965	5.08e-05		10493856	0.126904	-1.21212		10358428	0.983149	0.006007
10358430	0.760224	-0.0485778		10358430	0.491122	-0.0950607		10358430	0.996613	-0.00127742			10358430	0.728386	0.0610808		10493858	0.126904	-1.21212		10358430	0.932595	-0.0289867
10358432	0.00858187	0.497974		10358432	0.0524739	0.370341		10358432	0.179889	0.326248			10358432	0.932093	0.028978		10529273	0.126904	0.265926		10358432	0.874952	0.0776653
10358434	0.0396561	0.293935		10358434	0.504217	0.113415		10358434	0.131004	0.263281			10358434	0.790602	0.0593575		10541049	0.126904	0.281539		10358434	0.512886	0.167428
10358454	0.271633	-0.29068		10358454	0.536713	-0.180248		10358454	0.241655	-0.368051			10358454	0.459405	0.23218		10552418	0.126904	0.328		10358454	0.927572	-0.0638575
10358457	0.817914	-0.046956		10358457	0.566532	-0.100578		10358457	0.817995	-0.0659742			10358457	0.858397	-0.042429		10338026	0.126904	0.189243		10358457	0.438254	-0.190116
10358459	4.53e-06	0.697903		10358459	2.06e-05	0.620805		10358459	0.000290073	0.583456			10358459	0.147447	0.254101		10570687	0.127025	-0.307981		10358459	0.501007	0.176299
10358476	0.996141	0.00281375		10358476	0.414005	-0.296811		10358476	0.64481	-0.245859			10358476	0.887425	0.0757862		10605929	0.127025	0.312642		10358476	0.87312	-0.128822
10358490	0.171561	0.338816		10358490	0.092185	0.39779		10358490	0.787619	0.122301			10358490	0.876172	-0.0612707		10486172	0.127031	-0.403108		10358490	0.878252	-0.0920703
10358513	0.530128	0.108042		10358513	0.330319	0.154187		10358513	0.8622	0.0534502			10358513	0.13782	0.252577		10507578	0.127153	0.252757		10358513	0.938761	-0.0330035
10358515	0.821099	0.0964755		10358515	0.627167	0.183203		10358515	0.676669	0.215243			10358515	0.995108	-0.00307575		10558811	0.127734	0.342113		10358515	0.828169	-0.150292
10358517	0.547922	0.179823		10358517	0.281543	0.288797		10358517	0.996655	0.00257867			10358517	0.349969	-0.286683		10342606	0.127734	-0.502305		10358517	0.926039	-0.0661348
10358519	0.992	0.00350075		10358519	0.760043	-0.0808953		10358519	0.886889	-0.0612978			10358519	0.751694	-0.0940745		10523880	0.127833	0.259366		10358519	0.790284	-0.115003
10358521	0.17693	0.25218		10358521	0.737817	0.0792112		10358521	0.721934	-0.112572			10358521	0.975467	0.0099545		10484824	0.127986	-0.269916		10358521	0.996247	0.002833
10358523	0.909789	0.0307065		10358523	0.98456	0.0053575		10358523	0.952394	0.0254627			10358523	0.718334	0.0970867		10602719	0.128077	-0.264334		10358523	0.954641	-0.032533
10358525	0.705923	0.123867		10358525	0.881748	0.0551463		10358525	0.967878	-0.0251115			10358525	0.97505	0.014334		10539444	0.128326	-0.311378		10358525	0.980771	0.0184155
10358527	0.301279	0.216499		10358527	0.590707	0.126191		10358527	0.221031	0.298226			10358527	0.597204	-0.138514		10551754	0.128404	-0.369996		10358527	0.49241	-0.230424
10358529	0.428796	0.19208		10358529	0.905418	0.0380438		10358529	0.866778	-0.0762006			10358529	0.817395	-0.0769615		10459604	0.128703	0.246756		10358529	0.970783	0.0233138
10358531	0.335689	0.222948		10358531	0.862711	0.0518453		10358531	0.911954	-0.0530366			10358531	0.349969	-0.240888		10542023	0.128703	-0.297301		10358531	0.76259	0.13488
10358533	0.156586	0.38717		10358533	0.225525	0.335356		10358533	0.301666	0.36127			10358533	0.815728	-0.0966935		10341155	0.128703	-0.273605		10358533	0.389989	-0.374049
10358535	0.168315	0.279722		10358535	0.245266	0.239941		10358535	0.674376	0.139484			10358535	0.833699	-0.0655358		10523357	0.129494	-0.286009		10358535	0.862491	-0.0836973
10358537	0.583961	-0.110374		10358537	0.872486	-0.0385085		10358537	0.996613	-0.00187667			10358537	0.0690356	0.353917		10424746	0.129516	0.332898		10358537	0.518818	0.189148
10358539	0.286022	0.229582		10358539	0.0252259	0.426338		10358539	0.210544	0.313729			10358539	0.62396	-0.134803		10499316	0.129516	-0.273436		10358539	0.680141	-0.160985
10358541	0.537728	0.135891		10358541	0.965544	-0.0125415		10358541	0.807761	0.0877925			10358541	0.530031	0.153204		10574375	0.129516	-0.31395		10358541	0.998136	-0.00130375
10358543	0.601777	-0.0949867		10358543	0.919122	0.0231333		10358543	0.834077	0.0628303			10358543	0.741169	0.0735163		10355639	0.129522	-0.36396		10358543	0.941048	0.0329617
10358545	0.593479	-0.108951		10358545	0.0807306	0.288189		10358545	0.784433	-0.0868368			10358545	0.88062	-0.0416653		10599951	0.129569	0.279745		10358545	0.979041	-0.0137357
10358547	0.509571	0.191403		10358547	0.661521	0.136058		10358547	0.927283	0.0523008			10358547	0.588988	-0.180431		10419082	0.129602	0.704981		10358547	0.636137	-0.222296
10358549	0.682528	0.113548		10358549	0.497123	0.171986		10358549	0.888315	0.0667786			10358549	0.853455	-0.065455		10422164	0.129672	0.841178		10358549	0.973784	-0.021007
10358551	0.763147	0.0648317		10358551	0.882433	0.0346285		10358551	0.753982	0.0914677			10358551	0.793031	0.0646038		10422232	0.1297	-0.339174		10358551	0.960471	0.0244677
10358553	0.809935	-0.073592		10358553	0.559039	0.1541		10358553	0.995835	-0.00313258			10358553	0.582803	-0.162937		10441489	0.129767	0.305894		10358553	0.941874	-0.048317
10358555	0.387426	0.27092		10358555	0.300511	0.312199		10358555	0.74687	0.163006			10358555	0.648445	-0.178414		10593367	0.129767	0.331318		10358555	0.850413	-0.126067
10358557	0.627804	0.120908		10358557	0.847589	0.0547383		10358557	0.912611	0.0504508			10358557	0.798459	-0.0795045		10408572	0.129803	-0.238505		10358557	0.860043	-0.0866502
10358559	0.517241	0.214376		10358559	0.485896	0.227017		10358559	0.909494	0.0721867			10358559	0.44787	-0.270668		10460771	0.129803	-0.236905		10358559	0.784972	-0.166545
10358561	0.237441	0.360299		10358561	0.0207355	0.633304		10358561	0.467181	0.302313			10358561	0.578136	-0.215155		10489305	0.129803	-0.296071		10358561	0.550034	-0.309625
10358563	0.203009	0.336149		10358563	0.00613823	0.649017		10358563	0.570913	0.220507			10358563	0.273563	-0.331734		10541426	0.129803	-0.248376		10358563	0.966887	-0.0314477
10358565	0.116717	0.455956		10358565	0.356251	0.290048		10358565	0.665535	0.20739			10358565	0.753204	-0.135497		10339951	0.129803	-0.569883		10358565	0.960019	-0.0443718
10358567	0.700206	0.107581		10358567	0.465808	0.181216		10358567	0.786646	0.111102			10358567	0.0917711	-0.427629		10340981	0.129803	-0.499798		10358567	0.822836	-0.109771
10358569	0.479385	0.168688		10358569	0.0685009	0.365613		10358569	0.454733	0.221054			10358569	0.62079	-0.140027		10435565	0.129809	-0.683967		10358569	0.851437	0.0921815
10358571	0.841856	0.0581235		10358571	0.0161453	0.469397		10358571	0.809044	0.0967103			10358571	0.685639	-0.119408		10547740	0.129809	-0.893405		10358571	0.944062	-0.0436088
10358573	0.725845	-0.100003		10358573	0.54358	0.156819		10358573	0.508182	0.213408			10358573	0.912568	-0.0404308		10348378	0.130105	-0.314487		10358573	0.975718	0.0197355
10358575	0.36289	0.243076		10358575	0.369546	0.238458		10358575	0.973775	-0.019747			10358575	0.55178	-0.189794		10495530	0.130105	0.289708		10358575	0.839553	-0.113767
10358577	0.348129	0.311252		10358577	0.329165	0.318955		10358577	0.994802	-0.0059155			10358577	0.676223	-0.178872		10339055	0.130119	-0.565983		10358577	0.872413	-0.119887
10358579	0.848827	0.0616215		10358579	0.636029	0.133271		10358579	0.993065	-0.00554142			10358579	0.572392	-0.17171		10441280	0.130225	0.311743		10358579	0.777393	-0.138398
10358581	0.782093	0.0822365		10358581	0.715755	0.103187		10358581	0.50624	0.215171			10358581	0.7862	0.0907933		10447569	0.130225	0.343969		10358581	0.965606	-0.0283673
10358583	0.407912	0.271509		10358583	0.462846	0.244606		10358583	0.773345	0.155909			10358583	0.663548	-0.178514		10495252	0.130225	0.255798		10358583	0.951462	-0.0547225
10358585	0.542773	0.18165		10358585	0.531255	0.185098		10358585	0.974665	0.0198508			10358585	0.280983	-0.326087		10510950	0.130225	-0.283361		10358585	0.839106	-0.118793
10358587	0.713516	0.101305		10358587	0.321067	0.229403		10358587	0.906214	0.0563982			10358587	0.880772	-0.0525178		10599579	0.130225	-0.293657		10358587	0.859364	-0.091787
10358589	0.758084	0.0889573		10358589	0.405839	0.201646		10358589	0.89834	0.0617306			10358589	0.879897	-0.0538865		10474081	0.130362	-0.293579		10358589	0.960019	-0.033404
10358591	0.721698	0.0821262		10358591	0.536592	0.129091		10358591	0.917355	-0.0417735			10358591	0.25385	-0.241314		10445137	0.130565	-0.35148		10358591	0.75566	-0.115603
10358593	0.0954768	0.324918		10358593	0.0259426	0.411522		10358593	0.987703	-0.00819433			10358593	0.805943	-0.0741278		10601150	0.130809	0.255206		10358593	0.917152	0.0551628
10358595	0.955616	-0.021511		10358595	0.044784	0.46511		10358595	0.843109	0.0966056			10358595	0.773397	-0.10561		10589511	0.130996	0.258457		10358595	0.517649	-0.273612
10358597	0.915704	0.0372967		10358597	0.684797	0.12135		10358597	0.954869	0.031231			10358597	0.553686	-0.18453		10440657	0.131014	0.293327		10358597	0.960019	-0.0361378
10358599	0.439418	0.23363		10358599	0.871803	-0.0614627		10358599	0.830044	0.113428			10358599	0.820471	-0.0941387		10391837	0.131023	0.282502		10358599	0.953595	-0.0479815
10358601	0.954548	0.0193663		10358601	0.814493	0.0690802		10358601	0.901037	0.0587723			10358601	0.932556	0.0308322		10603242	0.131023	-0.254644		10358601	0.88477	-0.077616
10358603	0.986849	0.0055475		10358603	0.382993	0.190381		10358603	0.679882	0.137314			10358603	0.945375	0.0237835		10394812	0.131107	-0.303658		10358603	0.839394	0.0929595
10358605	0.59993	-0.112301		10358605	0.918685	0.0274195		10358605	0.989024	-0.00665133			10358605	0.318892	-0.212647		10413174	0.131107	-0.217523		10358605	0.925589	0.0465827
10358607	0.980966	0.0081575		10358607	0.27787	0.237962		10358607	0.794324	0.102439			10358607	0.993199	0.00308375		10419096	0.131107	-0.732406		10358607	0.946393	-0.0419925
10358609	0.451033	0.15958		10358609	0.442188	-0.160827		10358609	0.810607	0.0861163			10358609	0.826752	-0.0636645		10543524	0.131107	0.202165		10358609	0.421947	0.246695
10358611	0.526731	0.140338		10358611	0.66162	0.10325		10358611	0.915151	0.0457148			10358611	0.832529	-0.0631667		10589610	0.131107	-0.313283		10358611	0.576979	-0.190587
10358613	0.757098	0.0734578		10358613	0.82676	0.0546408		10358613	0.99291	-0.00446325			10358613	0.251798	-0.24406		10556123	0.13114	-0.30176		10358613	0.452496	-0.22644
10358615	0.182226	0.29519		10358615	0.660283	0.117467		10358615	0.430632	0.23822			10358615	0.379161	-0.230835		10347564	0.131609	0.272869		10358615	0.844689	0.098026
10358617	0.492284	0.189341		10358617	0.42535	0.212258		10358617	0.834077	0.0996348			10358617	0.529491	-0.195282		10360506	0.131609	-0.563871		10358617	0.570294	-0.243694
10358619	0.738784	0.108504		10358619	0.782253	0.0923313		10358619	0.931057	-0.0497801			10358619	0.673368	-0.14752		10363563	0.131609	0.270578		10358619	0.809675	-0.132602
10358621	0.865648	0.044034		10358621	0.902441	0.0329593		10358621	0.949551	0.0262647			10358621	0.808229	-0.0679608		10379410	0.131609	0.239069		10358621	0.665186	-0.150863
10358623	0.984453	0.00716875		10358623	0.581997	0.145629		10358623	0.907417	-0.0573579			10358623	0.396266	-0.230218		10391242	0.131609	-0.277185		10358623	0.926939	0.0569998
10358625	0.902535	0.0375407		10358625	0.929631	0.0283895		10358625	0.507667	0.203979			10358625	0.567903	-0.158664		10432957	0.131609	-0.502238		10358625	0.70579	-0.158417
10358627	0.444688	0.154508		10358627	0.407622	0.163727		10358627	0.249266	0.259899			10358627	0.993692	-0.00249425		10443449	0.131609	0.198288		10358627	0.856837	-0.0767493
10358629	0.49422	0.114512		10358629	0.13354	0.216411		10358629	0.962733	0.0163433			10358629	0.303523	-0.178971		10470959	0.131609	0.3995		10358629	0.868675	-0.0587175
10358631	0.0736931	0.43582		10358631	0.0885277	0.40964		10358631	0.664538	0.177268			10358631	0.330667	-0.288679		10494271	0.131609	-0.815837		10358631	0.970921	-0.0266335
10358633	0.0747837	0.415589		10358633	0.471674	0.193443		10358633	0.73122	0.142157			10358633	0.878531	-0.0588545		10505874	0.131609	-0.289322		10358633	0.436556	-0.30519
10358635	0.361171	0.203172		10358635	0.336212	0.210488		10358635	0.697813	0.134275			10358635	0.768331	-0.089932		10515363	0.131609	0.369983		10358635	0.821783	-0.102374
10358637	0.617998	0.134384		10358637	0.327817	0.233242		10358637	0.607121	0.17967			10358637	0.74854	-0.105407		10517436	0.131609	0.258564		10358637	0.994093	-0.0052695
10358648	0.22338	0.252416		10358648	0.609065	0.123307		10358648	0.915781	0.0473703			10358648	0.583173	-0.145167		10543551	0.131609	0.268289		10358648	0.777342	-0.120021
10358650	0.618156	0.150975		10358650	0.527073	0.183186		10358650	0.790265	0.124394			10358650	0.943265	-0.0307285		10545436	0.131609	0.306698		10358650	0.966741	-0.030986
10358652	0.496417	0.211842		10358652	0.270351	0.312539		10358652	0.969764	0.0252058			10358652	0.555108	-0.208955		10552689	0.131609	-0.346257		10358652	0.942834	0.0578622
10358654	0.397044	0.2804		10358654	0.343233	0.305082		10358654	0.737096	0.176478			10358654	0.438022	-0.288204		10553967	0.131609	0.5164		10358654	0.98176	0.0201925
10358656	0.768458	0.107091		10358656	0.525615	0.201317		10358656	0.959455	0.0325562			10358656	0.923927	-0.0439247		10554349	0.131609	-0.250289		10358656	0.995609	-0.0048505
10358658	0.084842	0.374663		10358658	0.0539214	0.405046		10358658	0.681866	0.151			10358658	0.619366	-0.148086		10555905	0.131609	-0.253963		10358658	0.877973	-0.083988
10358660	0.80001	0.0705483		10358660	0.733164	0.090578		10358660	0.894305	0.0591677			10358660	0.598653	-0.144756		10571288	0.131609	0.240985		10358660	0.773917	0.12523
10358662	0.0547042	0.43606		10358662	0.156084	0.330261		10358662	0.762958	0.127186			10358662	0.651429	-0.145339		10590933	0.131609	-0.334501		10358662	0.853365	-0.101938
10358664	0.154101	0.411875		10358664	0.548226	0.200583		10358664	0.678073	0.197634			10358664	0.343053	-0.324541		10591357	0.131609	0.257802		10358664	0.716917	-0.206789
10358666	0.309351	0.261547		10358666	0.112243	0.374248		10358666	0.871032	0.0824338			10358666	0.148534	-0.399508		10597648	0.131609	-0.336228		10358666	0.594316	-0.232466
10358668	0.183661	0.405481		10358668	0.0380006	0.584497		10358668	0.36226	0.364094			10358668	0.375203	-0.320209		10603417	0.131609	0.260141		10358668	0.842769	-0.136522
10358670	0.579994	0.180367		10358670	0.342469	0.279548		10358670	0.490472	0.272764			10358670	0.660116	-0.166768		10338815	0.131609	0.372564		10358670	0.900146	0.0878645
10358672	0.998467	-0.00043925		10358672	0.246686	0.194714		10358672	0.889931	-0.0482354			10358672	0.720506	-0.0839523		10339822	0.131609	0.3015		10358672	0.343125	-0.242897
10358675	0.142652	-0.191881		10358675	0.292877	-0.144119		10358675	0.984971	0.00665483			10358675	0.504432	0.110311		10399751	0.132008	-0.277669		10358675	0.792182	0.073646
10358677	0.0941764	0.221789		10358677	0.74965	0.0557173		10358677	0.177074	0.218889			10358677	0.987426	0.0037535		10360297	0.132339	-0.321475		10358677	0.969549	0.0150525
10358698	0.112848	0.261634		10358698	0.115853	0.2552		10358698	0.9454	0.0256436			10358698	0.044183	-0.38482		10375216	0.132439	0.259117		10358698	0.960019	-0.0257232
10358709	0.991449	0.00244		10358709	0.00892041	-0.32		10358709	0.946034	-0.0203017			10358709	0.150241	0.218105		10407222	0.132439	0.247943		10358709	0.78644	0.076485
10358711	0.520892	-0.116163		10358711	0.166983	-0.216189		10358711	0.103014	-0.293678			10358711	0.871281	0.0410775		10515844	0.132877	0.253333		10358711	0.781699	-0.0921552
10358713	0.226451	0.304078		10358713	0.147392	0.348459		10358713	0.209837	0.374848			10358713	0.962919	0.0195363		10380260	0.13308	-0.37889		10358713	0.994945	-0.0046625
10358717	0.616966	0.118085		10358717	0.125578	0.294345		10358717	0.451515	0.207165			10358717	0.909179	-0.0368755		10414744	0.13308	-0.273288		10358717	0.634359	-0.17374
10358726	0.0449883	0.270649		10358726	0.0021702	0.395418		10358726	0.132896	0.247142			10358726	0.993287	0.00203625		10567442	0.13308	-0.276229		10358726	0.402668	0.189607
10358733	0.600134	-0.204441		10358733	3.42e-07	-1.67503		10358733	5.52e-09	-2.24712			10358733	0.858717	-0.0927083		10588238	0.13308	-0.29088		10358733	0.547542	-0.346025
10358754	0.655591	-0.146301		10358754	0.211048	0.338998		10358754	0.0764734	0.532948			10358754	0.444883	-0.252931		10594549	0.13308	-0.290622		10358754	0.539248	0.287427
10358757	0.170741	-0.206197		10358757	0.0380775	-0.289776		10358757	0.315359	-0.193752			10358757	0.257072	-0.197388		10377418	0.133314	0.370804		10358757	0.916702	-0.0418205
10358785	0.331422	-0.174606		10358785	0.521563	0.123353		10358785	0.84919	-0.0641242			10358785	0.965569	0.01252		10565775	0.133314	0.560945		10358785	0.535736	-0.181653
10358787	0.145015	-0.372869		10358787	0.410293	0.230375		10358787	0.889907	-0.0753081			10358787	0.992717	-0.003935		10504056	0.133406	0.265941		10358787	0.715457	-0.184337
10358816	0.958717	0.0270472		10358816	0.49318	-0.255224		10358816	0.109105	-0.605932			10358816	0.904646	-0.0640663		10511226	0.133406	0.288496		10358816	0.672586	-0.26427
10358845	0.515399	-0.131779		10358845	0.734876	0.0765297		10358845	0.75701	-0.0973213			10358845	0.459078	0.162228		10546817	0.133406	-0.328717		10358845	0.750256	-0.11425
10358849	0.140263	0.203902		10358849	9.9e-05	0.502047		10358849	0.469333	0.141111			10358849	0.806535	-0.0514675		10605914	0.134042	-0.268997		10358849	0.569198	0.139513
10358879	0.347604	0.479734		10358879	0.00690664	1.17484		10358879	0.395437	0.54643			10358879	0.113589	-0.854009		10483561	0.134272	-0.282675		10358879	0.924025	-0.124392
10358892	0.966543	0.00765675		10358892	0.511601	-0.0853587		10358892	0.879063	0.0367468			10358892	0.752975	0.0526275		10594631	0.134308	0.331818		10358892	0.599489	-0.108008
10358894	9.5e-08	0.898505		10358894	7.91e-07	0.781892		10358894	9.23e-05	0.658321			10358894	0.0616462	0.34127		10422748	0.134422	-0.240311		10358894	0.0477751	0.404458
10358896	0.933455	-0.0176777		10358896	0.947287	-0.013835		10358896	0.611233	-0.110818			10358896	0.463504	-0.127116		10462630	0.134422	-0.302579		10358896	0.806896	0.0744025
10358913	0.807855	-0.038796		10358913	0.737803	0.0506778		10358913	0.818668	-0.051854			10358913	0.300257	0.144125		10467203	0.134422	-0.324225		10358913	0.60563	0.110508
10358921	0.899011	-0.035278		10358921	0.513876	0.144008		10358921	0.64099	0.14437			10358921	0.719547	0.0994358		10405931	0.135151	0.223407		10358921	0.66879	0.156723
10358926	0.785534	0.0594275		10358926	0.29378	-0.180812		10358926	0.890509	-0.0482797			10358926	0.968841	-0.0111702		10521725	0.135151	-0.30381		10358926	0.878252	0.061792
10358928	0.909118	-0.0434758		10358928	0.290176	0.292319		10358928	0.986234	0.0122056			10358928	0.286083	-0.331105		10572378	0.135422	0.586862		10358928	0.999539	0.000431
10358978	0.0797605	-0.338951		10358978	0.923236	-0.0285315		10358978	0.032193	-0.458081			10358978	0.78421	0.081071		10338428	0.135517	-0.390795		10358978	0.944452	0.04079
10358982	8.19e-05	0.884488		10358982	0.00847821	0.568781		10358982	0.0236828	0.568455			10358982	0.700052	0.12798		10396466	0.135566	-0.276344		10358982	0.616606	0.215604
10358991	0.975275	-0.0091745		10358991	0.940565	-0.0205555		10358991	0.912435	-0.0449413			10358991	0.427149	0.178819		10433885	0.135566	-0.427948		10358991	0.723512	0.13003
10358999	0.481715	0.134932		10358999	0.975275	-0.00813575		10358999	0.629542	-0.129625			10358999	0.508928	-0.141811		10469559	0.135591	0.473774		10358999	0.407321	-0.226628
10359024	0.42975	-0.133774		10359024	0.323719	-0.159543		10359024	0.657264	-0.110045			10359024	0.650074	-0.0944367		10586130	0.135591	0.217439		10359024	0.489772	-0.177986
10359027	0.831553	-0.0511955		10359027	0.958466	-0.0137267		10359027	0.869199	0.0602676			10359027	0.133291	0.299123		10568115	0.135616	-0.318814		10359027	0.199247	0.325099
10359034	0.887328	-0.070725		10359034	0.931485	-0.0454425		10359034	0.96545	-0.0359158			10359034	0.24118	0.477505		10562408	0.13563	0.320402		10359034	0.570294	0.351643
10359050	0.8484	-0.0574213		10359050	0.224319	-0.267009		10359050	0.145852	-0.370567			10359050	0.160403	-0.34673		10341905	0.13563	-0.511835		10359050	0.458711	-0.264935
10359078	0.452932	0.179121		10359078	0.895816	-0.0406012		10359078	0.614538	-0.168048			10359078	0.246272	-0.287892		10343490	0.135648	-0.473174		10359078	0.693677	-0.162727
10359080	0.489679	0.184724		10359080	0.51313	-0.175829		10359080	0.761583	-0.127816			10359080	0.108395	-0.431142		10371464	0.135662	0.327803		10359080	0.424138	-0.306307
10359082	0.682528	0.107913		10359082	0.339092	-0.216249		10359082	0.430746	-0.231739			10359082	0.11889	-0.376989		10387757	0.135662	0.283743		10359082	0.364128	-0.304841
10359084	0.230376	0.258982		10359084	0.713209	-0.0971525		10359084	0.568668	-0.179622			10359084	0.149848	-0.343595		10344279	0.135662	0.228973		10359084	0.45041	-0.260721
10359086	0.198399	0.241969		10359086	0.568656	0.123391		10359086	0.812574	-0.0832654			10359086	0.0950599	-0.351263		10340165	0.135662	-0.331242		10359086	0.43942	-0.233776
10359097	0.00289687	-0.54073		10359097	6.24e-06	-0.845545		10359097	0.0400075	-0.434421			10359097	0.242848	-0.264659		10344129	0.135662	-0.405282		10359097	0.343564	-0.288096
10359113	0.661556	0.140286		10359113	0.383495	0.246459		10359113	0.88099	-0.0827881			10359113	0.491467	0.225551		10434165	0.135828	0.363126		10359113	0.961657	-0.0366657
10359118	0.183741	-0.216446		10359118	0.72209	0.0726123		10359118	0.941945	0.0262059			10359118	0.779312	0.066833		10422844	0.135846	-0.241232		10359118	0.565865	-0.163119
10359136	0.857715	-0.0405575		10359136	0.532402	-0.115646		10359136	0.453937	0.168923			10359136	0.754115	0.0740855		10346678	0.135867	0.324426		10359136	0.864092	0.065951
10359161	0.0676948	0.419953		10359161	0.0963804	0.379578		10359161	0.602485	0.191116			10359161	0.554457	-0.180994		10508686	0.135867	0.388564		10359161	0.710399	0.173625
10359181	3.36e-08	-1.10021		10359181	4.74e-08	-1.04298		10359181	0.0279751	-0.437433			10359181	0.600194	0.128803		10579209	0.135867	0.386758		10359181	0.72208	0.131588
10359190	0.759839	0.0601925		10359190	0.614238	0.09132		10359190	0.839573	0.0602786			10359190	0.686947	0.0852042		10608682	0.135867	0.257758		10359190	0.215496	0.273682
10359201	0.00492716	0.472266		10359201	0.0688348	0.311233		10359201	0.0267373	0.427257			10359201	0.10494	-0.332873		10568339	0.135895	0.273357		10359201	0.867061	-0.072525
10359225	0.99411	0.00222325		10359225	0.992472	0.00230925		10359225	0.0396448	0.37832			10359225	0.947704	0.0191035		10344590	0.136015	0.511017		10359225	0.686124	0.131284
10359235	0.580253	0.144834		10359235	0.747871	0.0921198		10359235	0.947535	-0.032882			10359235	0.933426	-0.0311425		10341984	0.136137	-0.331759		10359235	0.707788	-0.163934
10359255	0.999364	0.000212		10359255	0.607476	0.112455		10359255	0.694563	-0.120432			10359255	0.563154	0.137634		10571266	0.136165	0.18614		10359255	0.97517	0.016486
10359266	0.947822	-0.0244553		10359266	0.0221528	0.507139		10359266	0.84919	0.0910785			10359266	0.92611	0.0369172		10576899	0.136165	-0.302786		10359266	0.824545	-0.117166
10359280	0.989422	0.0064225		10359280	0.221723	0.345505		10359280	0.578644	-0.234682			10359280	0.89645	-0.0592395		10393320	0.136196	0.332701		10359280	0.999458	-0.000506
10359282	0.793539	0.0805618		10359282	0.0390877	0.446609		10359282	0.934677	0.042604			10359282	0.210543	0.333854		10489589	0.13621	-0.258665		10359282	0.859593	0.096879
10359293	0.436956	-0.131029		10359293	0.755925	-0.0612033		10359293	0.904533	-0.0397637			10359293	0.789232	-0.060579		10339572	0.136683	0.410374		10359293	0.380643	-0.211221
10359297	1.37e-05	0.401612		10359297	0.00526527	0.242545		10359297	0.000305996	0.357463			10359297	0.303027	0.11525		10549594	0.136713	-0.25225		10359297	0.849579	-0.041745
10359299	0.989683	-0.00310775		10359299	0.52306	-0.102005		10359299	0.430927	-0.152024			10359299	0.921843	-0.0228267		10338090	0.136713	0.456546		10359299	0.511229	-0.156723
10359303	0.247755	-0.211865		10359303	0.97061	-0.0101633		10359303	0.640821	-0.131977			10359303	0.88633	-0.0406038		10598232	0.136837	-0.365593		10359303	0.678376	-0.139895
10359307	0.955464	-0.027491		10359307	0.94644	0.0314927		10359307	0.976276	-0.0224986			10359307	0.992148	-0.005189		10499643	0.136943	-0.298696		10359307	0.927478	0.0793708
10359334	0.562517	-0.127532		10359334	0.571079	0.125257		10359334	0.89408	0.053885			10359334	0.914567	-0.0334525		10489004	0.137055	0.325777		10359334	0.767643	0.115737
10359339	0.029847	0.434691		10359339	0.00364869	0.561161		10359339	0.41408	0.235792			10359339	0.643642	-0.132296		10500960	0.137055	0.334894		10359339	0.699353	-0.158717
10359375	0.732293	0.100693		10359375	0.750201	-0.094325		10359375	0.939446	-0.0392751			10359375	0.853455	0.0670915		10383453	0.137354	0.377972		10359375	0.869154	-0.0908275
10359377	0.104998	0.323539		10359377	0.0370542	0.395915		10359377	0.630893	0.154517			10359377	0.982236	-0.007808		10405287	0.137358	0.285585		10359377	0.862607	-0.0840687
10359386	0.353824	0.163324		10359386	0.528012	0.118299		10359386	0.52054	0.153			10359386	0.439067	0.155627		10598565	0.137358	-0.327272		10359386	0.354798	0.237864
10359405	0.700223	0.055795		10359405	0.808217	-0.0377873		10359405	0.00259179	-0.360645			10359405	0.719976	-0.0590905		10363210	0.137444	-0.261636		10359405	0.486018	-0.135347
10359419	0.893388	0.0274353		10359419	0.887195	-0.029149		10359419	0.865676	-0.0502371			10359419	0.966339	0.0104283		10345895	0.137479	-0.346494		10359419	0.728224	-0.099561
10359422	0.23016	-0.151257		10359422	0.0566909	-0.22041		10359422	0.229694	-0.181428			10359422	0.563211	-0.0918675		10400896	0.137479	0.432981		10359422	0.559962	0.125752
10359428	0.046651	-0.223027		10359428	0.000183037	-0.404942		10359428	0.0263496	-0.278023			10359428	0.352427	-0.129472		10558948	0.137494	0.430125		10359428	0.991405	0.00395
10359434	0.0495165	-0.280421		10359434	0.423362	-0.130362		10359434	0.0117362	-0.393737			10359434	0.176354	-0.230115		10391454	0.137547	0.39904		10359434	0.461563	-0.181377
10359446	0.130683	0.238461		10359446	0.185286	0.210118		10359446	0.224491	0.237332			10359446	0.512577	-0.13169		10461782	0.137547	0.230871		10359446	0.866603	0.0640405
10359473	0.900447	0.022028		10359473	0.0623743	-0.216241		10359473	0.955857	0.0155444			10359473	0.689476	0.068433		10485466	0.137547	0.381924		10359473	0.142631	0.249852
10359480	0.260223	0.330661		10359480	0.211913	0.355954		10359480	0.951304	0.0389641			10359480	0.855183	-0.081433		10552532	0.137547	-0.284953		10359480	0.84028	-0.129437
10359504	0.245269	0.203198		10359504	0.302328	0.182966		10359504	0.972425	-0.0141482			10359504	0.836519	-0.054018		10554938	0.137547	0.397607		10359504	0.420223	-0.220991
10359506	0.651195	-0.105734		10359506	0.0145629	0.43275		10359506	0.113521	0.349847			10359506	0.38954	0.199258		10571248	0.137547	-0.289133		10359506	0.489587	0.223868
10359518	0.840322	0.044268		10359518	0.936328	0.0192637		10359518	0.725894	0.0959582			10359518	0.148442	0.262124		10343725	0.137547	-0.311084		10359518	0.944712	-0.0324225
10359520	0.735022	-0.0605282		10359520	0.826686	0.0416315		10359520	0.852214	-0.0522224			10359520	0.175888	0.215694		10581957	0.137737	0.298073		10359520	0.615184	-0.12787
10359525	0.993996	0.00331825		10359525	0.479327	-0.196387		10359525	0.195898	-0.386768			10359525	0.0511712	-0.548456		10488048	0.137849	0.319056		10359525	0.489587	-0.287756
10359561	0.928153	0.0196778		10359561	0.555732	0.100409		10359561	0.736562	0.0857078			10359561	0.997024	0.00074375		10415444	0.137965	-0.223738		10359561	0.979591	-0.0111285
10359571	0.0215737	0.695087		10359571	0.00145122	0.934276		10359571	0.270641	0.44487			10359571	0.41247	-0.31954		10544383	0.137965	0.390391		10359571	0.86776	-0.128642
10359582	8.16e-05	1.35492		10359582	0.000363898	1.18505		10359582	0.840501	0.142967			10359582	0.427452	0.349932		10339281	0.137995	-0.442039		10359582	0.715647	-0.259072
10359593	0.10443	1.44823		10359593	0.0275647	1.86118		10359593	0.644168	0.672084			10359593	0.94402	0.109254		10577903	0.138098	0.350169		10359593	0.97729	0.076435
10359603	0.59813	0.0770347		10359603	0.371034	0.118758		10359603	0.830151	-0.0515191			10359603	0.138086	0.20843		10416917	0.138213	-0.301517		10359603	0.629686	0.10985
10359624	0.103653	0.547656		10359624	0.376552	0.326877		10359624	0.947093	-0.051365			10359624	0.457055	-0.315618		10359097	0.138484	-0.387006		10359624	0.617487	-0.312481
10359635	0.837357	-0.0544275		10359635	0.389017	0.179627		10359635	0.641465	0.143168			10359635	0.593903	0.13509		10397518	0.138484	0.250538		10359635	0.703584	0.143484
10359642	0.709081	-0.170949		10359642	0.410442	0.327072		10359642	0.00501076	1.06232			10359642	0.282438	-0.459035		10421184	0.138484	-0.305739		10359642	0.336184	-0.546198
10359644	0.0353429	0.576499		10359644	0.0662067	0.500848		10359644	0.924416	0.0612082			10359644	0.9316	0.041315		10526792	0.138484	0.264276		10359644	0.870358	0.112959
10359648	0.763484	0.0841795		10359648	0.997952	0.0006975		10359648	0.775461	0.111152			10359648	0.837462	0.068158		10550847	0.138484	0.325293		10359648	0.850217	0.093992
10359677	0.994519	-0.00168275		10359677	0.106755	0.218865		10359677	0.0122236	0.369677			10359677	0.366198	0.151604		10561527	0.138484	0.250713		10359677	0.489587	0.163665
10359689	0.0336893	0.84094		10359689	0.0484985	0.77152		10359689	0.705609	0.264714			10359689	0.180329	-0.638691		10568951	0.138484	-0.274863		10359689	0.898981	-0.134297
10359697	0.00182021	-0.518674		10359697	0.376571	-0.170358		10359697	0.209898	-0.273512			10359697	0.0929568	-0.341998		10593591	0.138484	0.22615		10359697	0.000699897	-0.680264
10359701	0.540394	-0.119805		10359701	0.869423	0.0388558		10359701	0.514934	0.159574			10359701	0.891647	-0.0372383		10342579	0.138484	-0.356271		10359701	0.959187	0.0268575
10359713	0.00311314	0.391423		10359713	0.00055204	0.451175		10359713	0.0933512	0.270373			10359713	0.650468	-0.0877525		10435841	0.138525	0.302017		10359713	0.33648	-0.212888
10359723	0.288774	0.120662		10359723	0.193326	0.141148		10359723	0.919921	0.0242272			10359723	0.256965	-0.14314		10378443	0.138655	-0.301181		10359723	0.991382	-0.00369175
10359734	7.71e-07	0.761769		10359734	9.59e-06	0.642904		10359734	0.000302461	0.573568			10359734	0.214633	-0.21803		10500218	0.138655	0.343316		10359734	0.899938	-0.048527
10359754	0.115657	0.390456		10359754	0.00188407	0.714369		10359754	0.0703577	0.507064			10359754	0.624389	-0.165042		10400030	0.138774	0.28682		10359754	0.616944	0.229313
10359762	0.372151	-0.18819		10359762	0.193468	-0.253449		10359762	0.0013163	-0.647528			10359762	0.355476	-0.214225		10365297	0.138971	0.332386		10359762	0.300609	-0.308336
10359770	0.0133341	0.392221		10359770	0.943532	0.0179265		10359770	0.539135	0.152788			10359770	0.0474185	-0.381572		10344300	0.138971	-0.416988		10359770	0.980771	-0.0118945
10359793	0.705923	0.100329		10359793	0.944437	0.021882		10359793	0.945357	0.032411			10359793	0.756959	0.0958497		10604053	0.139071	0.342585		10359793	0.823351	-0.103899
10359801	0.648414	-0.080708		10359801	0.693415	-0.0712418		10359801	0.704985	-0.0928693			10359801	0.178581	0.224159		10551714	0.139097	-0.286761		10359801	0.961051	-0.0211938
10359814	0.52197	-0.10529		10359814	0.240852	-0.171655		10359814	0.833403	0.058909			10359814	0.0154102	0.406964		10354286	0.139566	0.386734		10359814	0.342598	0.212281
10359816	0.0975026	-0.261898		10359816	0.00641372	0.402304		10359816	0.663437	0.114281			10359816	0.922916	-0.026009		10504456	0.139566	-0.31167		10359816	0.612441	-0.148841
10359826	0.447538	-0.119302		10359826	0.185448	-0.186026		10359826	0.959742	0.0164367			10359826	0.696468	0.077237		10511298	0.139643	0.27545		10359826	0.868103	0.0562752
10359828	0.615158	-0.130751		10359828	0.855726	0.0546695		10359828	0.851466	0.081761			10359828	0.813085	0.0782367		10396952	0.13982	0.378706		10359828	0.906236	0.0661573
10359837	0.548784	-0.120384		10359837	0.227508	-0.211912		10359837	0.486078	-0.171442			10359837	0.950046	0.018633		10342379	0.139952	-0.40852		10359837	0.956168	0.028976
10359849	0.0125932	-0.472506		10359849	0.737328	-0.0866325		10359849	0.956121	0.0254305			10359849	0.0119132	-0.599378		10428426	0.139972	0.287455		10359849	0.922587	0.0536905
10359851	0.00379878	-0.5484		10359851	0.343821	-0.204916		10359851	0.994589	-0.00400775			10359851	0.220812	-0.287869		10589761	0.139972	-0.281533		10359851	0.840476	0.0930828
10359859	0.0192595	-0.374742		10359859	0.0456169	-0.31899		10359859	0.724358	-0.102622			10359859	0.122747	0.29782		10597564	0.139972	-0.258696		10359859	0.819414	0.0854675
10359861	0.109621	0.528042		10359861	0.385807	0.314755		10359861	0.219758	0.50473			10359861	0.0207608	0.899376		10593198	0.139989	0.513001		10359861	0.635394	0.293532
10359867	0.837471	-0.0426318		10359867	0.23548	-0.18231		10359867	0.908019	-0.0383165			10359867	0.748862	0.0705075		10339855	0.140725	0.323989		10359867	0.843798	0.0678147
10359870	0.000240128	0.58427		10359870	0.00603329	0.42431		10359870	0.974729	0.0129967			10359870	0.234254	-0.23332		10464825	0.140943	0.316948		10359870	0.396	-0.230135
10359888	0.875925	-0.031314		10359888	0.962777	-0.01007		10359888	0.788257	0.0703913			10359888	0.598637	-0.0987222		10478825	0.140943	0.342749		10359888	0.776239	0.084778
10359890	0.204334	0.598855		10359890	0.39765	0.425074		10359890	0.0672289	0.940627			10359890	0.965079	0.035172		10343265	0.141066	-0.447995		10359890	0.301168	0.731954
10359908	0.195274	-0.405554		10359908	0.308398	0.330006		10359908	0.931228	0.0604969			10359908	0.485142	0.268882		10462699	0.141448	-0.285822		10359908	0.997836	0.00253825
10359917	0.084089	-0.838169		10359917	0.971355	-0.0273317		10359917	0.720582	0.303694			10359917	0.648791	0.308397		10342463	0.14177	-0.447748		10359917	0.552869	0.518452
10359929	0.755678	0.131737		10359929	0.789842	0.115946		10359929	0.78207	0.165681			10359929	0.64108	0.206073		10397545	0.141822	0.558805		10359929	0.948811	-0.0623643
10359948	0.722033	-0.147102		10359948	0.126146	0.484854		10359948	0.515026	0.306817			10359948	0.902803	-0.0644703		10379204	0.141887	0.34626		10359948	0.562375	0.332015
10359961	0.157592	0.169763		10359961	0.382154	-0.113138		10359961	0.0194596	-0.296795			10359961	0.379441	0.126334		10405927	0.141918	-0.357085		10359961	0.975078	-0.0108085
10359970	0.0960243	0.318217		10359970	0.505382	0.147589		10359970	0.534057	-0.177875			10359970	0.564593	-0.145981		10362115	0.142017	0.34421		10359970	0.80582	0.104129
10359982	0.0475865	0.226262		10359982	0.684055	-0.05999		10359982	0.0306026	-0.276855			10359982	0.637259	-0.0759482		10385893	0.142017	0.599459		10359982	0.569198	-0.119813
10359999	0.238261	0.186825		10359999	0.691153	0.0757137		10359999	0.680261	-0.104385			10359999	0.600328	-0.10644		10430794	0.142017	0.411114		10359999	0.511046	0.172381
10360001	0.716398	-0.0805525		10360001	0.37325	-0.168164		10360001	0.666939	-0.123313			10360001	0.109754	-0.318797		10451225	0.142017	0.411038		10360001	0.689822	-0.134886
10360003	0.000757207	0.477321		10360003	4.85e-05	0.577002		10360003	0.130241	0.267249			10360003	0.794092	-0.0591363		10457183	0.142017	0.27215		10360003	0.856051	0.0645132
10360012	0.0628281	-0.273597		10360012	0.959674	-0.011595		10360012	0.547864	-0.135679			10360012	0.91838	-0.0256667		10460726	0.142017	0.21651		10360012	0.961558	0.021407
10360018	0.795222	0.0696332		10360018	0.955798	-0.0167365		10360018	0.61834	-0.157136			10360018	0.91414	-0.0358832		10515461	0.142017	0.261964		10360018	0.62143	-0.18183
10360026	0.507528	-0.0839125		10360026	0.318386	-0.11695		10360026	0.634344	-0.0838475			10360026	0.814879	0.039575		10518364	0.142017	0.340439		10360026	0.961657	-0.0154275
10360028	0.025477	-0.725366		10360028	2.16e-05	-1.37631		10360028	5.77e-06	-1.6728			10360028	0.22709	-0.480551		10583436	0.142017	-0.203925		10360028	0.0502849	-0.858966
10360040	0.791035	-0.13881		10360040	0.0902305	-0.6406		10360040	0.00245847	-1.2379			10360040	0.399568	-0.401148		10597173	0.142017	0.369521		10360040	0.0725762	-0.929145
10360046	0.817649	-0.046		10360046	0.424069	-0.12833		10360046	0.432162	-0.159349			10360046	0.619298	-0.09747		10338498	0.142017	-0.404328		10360046	0.926939	0.037245
10360053	0.25181	0.662365		10360053	0.252377	0.655083		10360053	0.678728	0.38085			10360053	0.23213	0.77339		10341141	0.142017	0.301043		10360053	0.892718	0.189311
10360058	0.843397	-0.0547907		10360058	0.636883	-0.114883		10360058	0.339316	-0.252176			10360058	0.164872	0.319022		10600024	0.142068	-0.286136		10360058	0.891308	0.069121
10360070	0.051415	-0.859232		10360070	2.53e-07	-2.37599		10360070	1.36e-08	-3.01232			10360070	0.363956	-0.497797		10606674	0.142068	-0.284643		10360070	0.0610259	-1.11381
10360076	0.0275578	0.257082		10360076	0.0750103	0.208745		10360076	0.802552	0.057795			10360076	0.116929	0.219277		10351640	0.142112	-0.368183		10360076	0.493776	0.142607
10360090	0.899451	0.0341298		10360090	0.9121	-0.0305977		10360090	0.419765	-0.208826			10360090	0.214098	0.270087		10505876	0.142112	-0.292271		10360090	0.678251	0.149143
10360105	0.0371987	0.296565		10360105	0.900767	0.0271608		10360105	0.909849	-0.0371324			10360105	0.822776	0.0511288		10585186	0.142112	-0.733082		10360105	0.342175	0.221538
10360120	0.540868	-0.124273		10360120	0.955025	-0.0148655		10360120	0.904002	-0.0462563			10360120	0.387939	0.182671		10428449	0.142489	-0.233017		10360120	0.485553	0.206171
10360128	0.000659364	0.491117		10360128	1.36e-05	0.63686		10360128	0.000137171	0.615486			10360128	0.723039	-0.0781375		10567825	0.142489	-0.580433		10360128	0.978276	-0.01265
10360130	0.000167175	0.47208		10360130	0.0101918	0.313271		10360130	0.0615544	0.27462			10360130	0.0997023	0.248801		10582985	0.142679	-0.809687		10360130	0.416167	0.174547
10360139	0.247996	-0.172056		10360139	0.768376	-0.0555415		10360139	0.522605	-0.134008			10360139	0.313151	-0.171427		10445674	0.142685	0.394022		10360139	0.9237	-0.0377315
10360145	0.174082	-0.707538		10360145	0.0275727	-1.05674		10360145	0.00264897	-1.60752			10360145	0.0493947	-1.15392		10388958	0.142733	-0.681809		10360145	0.544946	-0.5463
10360147	0.204727	-0.210999		10360147	0.798947	-0.0556258		10360147	0.742461	-0.0934592			10360147	0.907625	-0.0309455		10567458	0.142733	-0.286564		10360147	0.955644	0.027498
10360149	0.659352	-0.279309		10360149	0.220835	0.642069		10360149	0.464395	0.53135			10360149	0.877448	0.127999		10342583	0.142733	-0.432009		10360149	0.810949	-0.269992
10360158	0.731486	0.134683		10360158	0.00762547	-0.74862		10360158	3.58e-05	-1.33869			10360158	0.410363	-0.306239		10343502	0.142733	-0.367741		10360158	0.0573164	-0.751089
10360173	0.0106817	-0.8237		10360173	7.03e-08	-1.89726		10360173	4.91e-06	-1.69451			10360173	0.331227	-0.395918		10370497	0.142763	0.458415		10360173	0.000272006	-1.39355
10360187	0.921141	-0.026333		10360187	0.323579	-0.19032		10360187	0.861578	0.0653977			10360187	0.546107	-0.141427		10462102	0.142763	0.376685		10360187	0.662095	0.150049
10360202	0.130242	0.202945		10360202	0.805862	0.044768		10360202	0.733205	-0.0796591			10360202	0.723722	-0.0682892		10599420	0.142763	-0.277927		10360202	0.885763	0.047987
10360205	0.9902	0.00262		10360205	0.00651367	-0.305758		10360205	0.00246668	-0.385688			10360205	0.868378	-0.0326025		10341918	0.142763	-0.432122		10360205	0.984018	0.0072275
10360225	0.000576351	-0.64946		10360225	0.21244	-0.253625		10360225	0.279044	-0.275895			10360225	0.79306	0.078965		10560043	0.142775	0.32981		10360225	0.742498	0.13317
10360227	0.0278803	0.578094		10360227	0.488808	0.216624		10360227	0.942029	-0.0451718			10360227	0.482142	0.243884		10442294	0.143663	-0.174054		10360227	0.999699	-0.000343
10360235	0.557206	0.509532		10360235	0.744421	0.312128		10360235	0.530545	0.683407			10360235	0.46213	-0.678788		10474399	0.143663	-0.272628		10360235	0.938002	-0.16643
10360248	0.696502	0.0648665		10360248	0.84713	0.0352535		10360248	0.815144	0.059301			10360248	0.197855	0.196789		10533345	0.143663	0.484548		10360248	0.925578	0.0342988
10360270	0.29847	0.468036		10360270	0.815518	0.134822		10360270	0.971661	0.0371012			10360270	0.708825	0.226212		10534921	0.143663	0.235171		10360270	0.944062	-0.08817
10360297	0.581578	-0.103701		10360297	0.659136	0.0860652		10360297	0.703	-0.102418			10360297	0.171321	0.249617		10557591	0.143663	-0.7615		10360297	0.928976	0.0393985
10360306	0.0686337	-0.598292		10360306	4.24e-05	-1.30111		10360306	0.728664	-0.202285			10360306	0.482191	-0.297917		10575702	0.143663	0.33272		10360306	0.00430675	-1.12484
10360315	0.957746	-0.0130385		10360315	0.573497	-0.102809		10360315	0.919129	-0.0350569			10360315	0.394111	0.160008		10338191	0.143663	-0.421865		10360315	0.875856	-0.059437
10360321	0.992305	0.00290675		10360321	0.281876	-0.195148		10360321	0.559178	-0.151896			10360321	0.330771	0.200504		10343386	0.143663	-0.515872		10360321	0.95314	0.0310285
10360324	0.651721	0.0739405		10360324	0.879514	0.0289012		10360324	0.343445	0.167418			10360324	0.0516225	-0.298186		10608718	0.143663	-0.291325		10360324	0.629943	-0.119629
10360326	0.645714	0.0645943		10360326	0.778879	-0.0428127		10360326	0.938357	0.020263			10360326	0.763167	-0.0514215		10541678	0.143929	-0.503847		10360326	0.991098	0.003986
10360328	0.989285	0.00308		10360328	0.983218	0.00410325		10360328	0.50164	0.127901			10360328	0.147485	0.217981		10343071	0.143929	-0.370302		10360328	0.666225	0.107939
10360334	0.811054	-0.041559		10360334	0.525796	0.0933067		10360334	0.965843	0.0131018			10360334	0.118454	0.227992		10597074	0.144121	-0.300666		10360334	0.356524	0.186334
10360336	0.0711616	-0.201849		10360336	0.636388	0.06587		10360336	0.0791553	0.227026			10360336	0.212804	0.165639		10342169	0.144121	-0.457415		10360336	0.884382	-0.0414318
10360338	0.404427	-0.184169		10360338	0.290556	-0.22226		10360338	0.355556	-0.246128			10360338	0.944207	0.024147		10416437	0.144511	-0.666247		10360338	0.972746	0.0197328
10360344	4.08e-05	-1.11144		10360344	0.231987	-0.342888		10360344	0.614037	-0.222069			10360344	0.146034	-0.465293		10481092	0.144511	0.701852		10360344	0.493557	-0.326719
10360349	0.450806	-0.268709		10360349	0.0225954	-0.673819		10360349	0.0631621	-0.656249			10360349	0.883676	0.0746395		10482030	0.144511	-0.682345		10360349	0.937227	-0.0719875
10360367	1.33e-06	-1.37421		10360367	5.69e-10	-1.93704		10360367	0.00345342	-0.860688			10360367	0.602212	-0.195596		10421197	0.144585	0.329186		10360367	0.0293814	-0.766582
10360370	0.205414	-0.292077		10360370	0.0160879	-0.502089		10360370	0.371921	-0.269352			10360370	0.742353	0.107959		10433887	0.144938	0.379079		10360370	0.846494	-0.100299
10360373	0.000505778	-0.81952		10360373	5.82e-10	-1.71595		10360373	0.0422523	-0.555347			10360373	0.462844	-0.228793		10516490	0.144938	0.429583		10360373	0.338882	-0.375207
10360377	4.39e-06	-1.47865		10360377	4.95e-08	-1.8273		10360377	9.94e-06	-1.54246			10360377	0.880925	-0.0782507		10399908	0.14509	0.649906		10360377	0.00396852	-1.0923
10360382	1.38e-06	-2.04048		10360382	1.1e-08	-2.54243		10360382	7.55e-05	-1.75651			10360382	0.490802	-0.36425		10406423	0.145166	0.296989		10360382	0.0297361	-1.13848
10360391	6.11e-06	-1.56843		10360391	1.6e-07	-1.86995		10360391	0.163437	-0.585155			10360391	0.171026	-0.552673		10339956	0.145172	0.227095		10360391	0.0121711	-1.06034
10360398	0.340706	-0.65249		10360398	0.513347	-0.4762		10360398	0.93861	-0.111292			10360398	0.358069	-0.700801		10397683	0.145173	0.333137		10360398	0.593434	-0.612501
10360406	1.24e-07	-2.46273		10360406	2.98e-09	-2.8468		10360406	0.00501076	-1.30368			10360406	0.166653	-0.705638		10426079	0.145173	-0.299434		10360406	0.0914786	-1.00619
10360410	0.688814	0.0852755		10360410	0.438617	0.145866		10360410	0.660976	0.121779			10360410	0.0960779	0.323936		10447704	0.145173	-0.283575		10360410	0.449011	0.213113
10360412	0.741882	-0.0560893		10360412	0.756481	-0.0531353		10360412	0.755508	-0.0728587			10360412	0.10854	0.24091		10452404	0.145173	0.410419		10360412	0.310395	0.20639
10360415	0.845299	-0.0906987		10360415	0.905482	0.058342		10360415	0.949551	-0.0478563			10360415	0.155495	0.54367		10455098	0.145173	0.334436		10360415	0.944712	-0.0683698
10360418	0.593479	0.172568		10360418	0.677967	-0.140215		10360418	0.901967	-0.0733302			10360418	0.396386	0.280273		10476660	0.145173	0.321412		10360418	0.944062	0.0565375
10360443	2.9e-05	0.48919		10360443	7.65e-06	0.519687		10360443	0.00203531	0.38785			10360443	0.317723	0.143017		10497381	0.145173	-0.618991		10360443	0.52004	0.133777
10360454	0.555755	-0.14599		10360454	0.295798	-0.232658		10360454	0.65133	-0.154994			10360454	0.967019	-0.0151455		10537179	0.145173	0.367804		10360454	0.710399	-0.155715
10360460	0.0017999	0.481525		10360460	0.939705	0.0187845		10360460	0.316316	0.214417			10360460	0.964976	0.0126685		10567084	0.145173	-0.278876		10360460	0.570721	0.165773
10360463	0.618156	-0.095028		10360463	0.712312	-0.073934		10360463	0.87871	0.0513374			10360463	0.375993	0.169014		10577065	0.145173	-0.209361		10360463	0.937036	0.0361595
10360475	0.611573	0.0544632		10360475	0.953695	-0.00780525		10360475	0.520777	0.0839845			10360475	0.955227	0.008657		10579373	0.145173	-0.265413		10360475	0.978369	-0.00729975
10360479	0.267567	0.357625		10360479	0.198023	-0.400014		10360479	0.0044883	-0.914581			10360479	0.796221	-0.119799		10607085	0.145173	-0.274002		10360479	0.508135	-0.349245
10360504	0.654122	0.076085		10360504	0.340988	-0.140934		10360504	0.441988	-0.14861			10360504	0.291032	0.172495		10423512	0.145179	0.288467		10360504	0.985161	-0.0075745
10360506	0.65295	0.153439		10360506	0.778355	-0.103775		10360506	0.918742	0.0633843			10360506	0.395702	-0.287035		10425822	0.145179	0.504001		10360506	0.431266	-0.359096
10360522	0.717506	-0.0861975		10360522	0.213902	0.236402		10360522	0.353443	0.230869			10360522	0.541263	0.147545		10457644	0.145179	0.652037		10360522	0.924642	0.0490225
10360538	0.0869389	-0.221177		10360538	0.795331	-0.0458932		10360538	0.438892	-0.142036			10360538	0.41254	0.131827		10360076	0.145317	0.240998		10360538	0.254302	0.224535
10360540	0.127521	-0.211035		10360540	0.200412	-0.17961		10360540	0.442677	0.148838			10360540	0.0474906	0.315241		10401933	0.145317	-0.238745		10360540	0.34939	0.204575
10360542	0.675431	0.153493		10360542	0.237629	0.358048		10360542	0.940457	0.0496167			10360542	0.532422	-0.237345		10504759	0.145317	-0.238745		10360542	0.863955	-0.121883
10360544	0.949645	-0.013815		10360544	0.958647	-0.010955		10360544	0.24079	-0.204154			10360544	0.0587006	-0.301992		10519951	0.145317	-0.588142		10360544	0.841634	-0.0639325
10360563	7.92e-05	0.422229		10360563	5.21e-05	0.424656		10360563	0.0675314	0.228058			10360563	0.772977	0.048062		10469143	0.146147	-0.314617		10360563	0.846303	0.0498702
10360578	0.870186	-0.0368925		10360578	0.314646	0.170115		10360578	0.99272	-0.0039825			10360578	0.398825	0.16341		10505438	0.146147	0.98433		10360578	0.716841	0.114907
10360580	0.00383216	0.404338		10360580	1.18e-08	0.902152		10360580	2.24e-05	0.675643			10360580	0.507424	0.12555		10592289	0.146147	0.249306		10360580	0.22317	0.267407
10360589	0.0889811	0.25713		10360589	0.0677411	0.268014		10360589	0.178114	0.249693			10360589	0.211866	-0.222606		10378114	0.146157	0.297411		10360589	0.874984	-0.0592452
10360629	0.00406774	0.213267		10360629	1.74e-05	0.323987		10360629	0.016106	0.202392			10360629	0.775439	-0.0337625		10447412	0.146157	-0.274984		10360629	0.985807	-0.0041675
10360631	0.00013409	0.988091		10360631	0.00572719	0.690497		10360631	0.0928014	0.520144			10360631	0.296051	0.334967		10461400	0.146157	0.262817		10360631	0.678433	0.215251
10360648	0.873124	-0.0519942		10360648	0.0106189	-0.539664		10360648	0.000232639	-0.884062			10360648	0.5105	0.191372		10582221	0.1464	-0.278087		10360648	0.974125	-0.021353
10360662	0.325807	-0.16374		10360662	0.037615	-0.303885		10360662	0.846155	0.0602717			10360662	0.774711	0.06648		10527565	0.146515	-0.274439		10360662	0.690959	-0.119815
10360664	0.928321	0.074481		10360664	0.427946	0.483131		10360664	0.998436	-0.00243233			10360664	0.285524	0.695748		10568060	0.146515	-0.265787		10360664	0.986185	-0.028646
10360666	0.995494	0.0039595		10360666	0.971711	0.021231		10360666	0.965207	0.0401319			10360666	0.237459	0.534719		10404975	0.146533	0.66738		10360666	0.916474	-0.109248
10360674	0.047031	-0.303461		10360674	0.426106	-0.138958		10360674	0.84025	-0.0632628			10360674	0.874593	0.0401823		10552681	0.146552	0.281006		10360674	0.994912	0.0030555
10360679	0.00651798	0.297042		10360679	0.064045	0.205352		10360679	0.945357	-0.0179883			10360679	0.133832	-0.19939		10501026	0.146628	-2.04678		10360679	0.926569	-0.029895
10360684	4.53e-06	0.959045		10360684	0.000378204	0.694662		10360684	0.155729	0.356473			10360684	0.106228	0.390338		10488762	0.146781	0.380632		10360684	0.94045	0.045915
10360695	0.051623	0.236442		10360695	0.0250887	0.263171		10360695	0.574798	0.107088			10360695	0.875469	0.031727		10435015	0.147235	0.24508		10360695	0.931132	0.0302807
10360720	0.974184	0.0088825		10360720	0.683166	-0.08579		10360720	0.004477	-0.502158			10360720	0.0428154	-0.393055		10389207	0.147366	-0.725512		10360720	0.19585	-0.31688
10360737	6.02e-07	0.571168		10360737	1.62e-08	0.665148		10360737	9.94e-06	0.531195			10360737	0.131405	-0.192718		10370025	0.147429	0.297681		10360737	0.973375	0.01069
10360741	0.379986	-0.145786		10360741	0.979048	0.005834		10360741	0.737814	-0.0890511			10360741	0.342388	0.172311		10378065	0.147429	-0.295887		10360741	0.968666	0.017594
10360743	0.17875	0.169805		10360743	0.69353	0.061149		10360743	0.905509	0.0324523			10360743	0.867901	-0.0332785		10450862	0.147429	-0.323219		10360743	0.992775	0.0035225
10360745	0.783482	-0.0894825		10360745	0.402111	0.22422		10360745	0.660552	0.175293			10360745	0.798817	0.094123		10481320	0.147429	0.216874		10360745	0.51214	0.27531
10360761	0.906189	-0.0239952		10360761	0.321067	-0.148684		10360761	0.99517	0.00233525			10360761	0.615188	0.0951505		10442914	0.147687	0.367809		10360761	0.959053	-0.0226592
10360764	0.72378	0.115898		10360764	0.422892	0.225804		10360764	0.853507	0.0959138			10360764	0.789406	0.10271		10504068	0.147687	-0.285121		10360764	0.964053	0.0337525
10360786	0.876805	-0.0309505		10360786	0.331988	-0.145109		10360786	0.442802	0.150423			10360786	0.516343	0.116186		10545014	0.147687	0.272695		10360786	0.342175	-0.209406
10360789	0.00266278	-0.384532		10360789	0.662455	0.073365		10360789	0.667755	-0.0963892			10360789	0.9377	0.01798		10551971	0.147687	0.262175		10360789	0.972198	-0.0138325
10360794	0.989978	-0.003531		10360794	0.157888	0.225855		10360794	0.2092	0.248328			10360794	0.5667	-0.120637		10339704	0.147687	0.297497		10360794	0.890987	0.0558883
10360802	0.54305	-0.113323		10360802	0.578135	0.105255		10360802	0.478178	-0.161474			10360802	0.72622	-0.080724		10380665	0.147708	-0.276153		10360802	0.862662	-0.066535
10360804	0.0794211	-0.243835		10360804	0.0355779	-0.28021		10360804	0.392317	-0.16491			10360804	0.148068	0.234712		10531288	0.147755	-0.25193		10360804	0.559962	0.146424
10360806	0.831471	-0.0610907		10360806	0.380691	-0.197963		10360806	0.0564524	-0.439179			10360806	0.812246	0.0755617		10574059	0.148041	-0.283024		10360806	0.736841	-0.141083
10360828	0.746292	-0.0625147		10360828	0.580333	-0.0972357		10360828	0.420923	-0.165254			10360828	0.83961	0.0469053		10598369	0.148325	0.282015		10360828	0.995933	-0.0024935
10360832	0.754909	0.057766		10360832	0.801031	-0.048312		10360832	0.948208	0.0207484			10360832	0.0589969	0.306636		10545086	0.148553	0.478225		10360832	0.869312	-0.056455
10360834	0.462293	-0.162187		10360834	0.807216	-0.0646888		10360834	0.0507309	-0.421142			10360834	0.055877	-0.428111		10548761	0.148553	0.426044		10360834	0.355248	-0.285515
10360840	0.688731	0.0774472		10360840	0.976367	-0.00704375		10360840	0.37842	0.182971			10360840	0.262557	0.203091		10598222	0.148635	-0.282751		10360840	0.402623	0.208655
10360848	0.658896	-0.079086		10360848	0.193979	-0.190562		10360848	0.0305356	-0.340365			10360848	0.0630453	-0.310095		10535080	0.148681	0.275047		10360848	0.978369	-0.0119323
10360858	0.311027	0.297019		10360858	0.299229	0.301261		10360858	0.695352	0.181387			10360858	0.887556	0.0630238		10542724	0.148681	-0.254068		10360858	0.884691	-0.0989575
10360863	0.570357	0.176776		10360863	0.644474	0.148673		10360863	0.525257	0.246389			10360863	0.177213	-0.410279		10410973	0.148814	-0.302409		10360863	0.892837	-0.0901378
10360884	0.000179397	0.43417		10360884	4.44e-05	0.469678		10360884	0.00320366	0.375676			10360884	0.727827	-0.061329		10401416	0.149164	-0.207721		10360884	0.554229	0.127681
10360909	0.875401	-0.0377847		10360909	0.673531	0.0882147		10360909	0.334927	-0.214413			10360909	0.897102	0.035908		10428396	0.149164	-0.320952		10360909	0.891463	-0.0583463
10360912	0.0423546	0.196358		10360912	0.351501	0.100611		10360912	0.570408	0.0862854			10360912	0.991672	-0.00181775		10536481	0.149164	-0.241177		10360912	0.84367	-0.045565
10360914	3.68e-06	0.884026		10360914	2.96e-07	0.992		10360914	9.23e-05	0.793203			10360914	0.548233	0.149374		10608716	0.149331	-0.2895		10360914	0.188657	0.364973
10360920	0.00595156	0.457105		10360920	1.61e-05	0.728493		10360920	0.243115	0.258314			10360920	0.770465	0.0771457		10574595	0.150054	-0.321187		10360920	0.555321	0.184944
10360934	0.000508436	-0.710079		10360934	0.981461	-0.00734575		10360934	0.488539	-0.215346			10360934	0.649996	-0.134676		10347521	0.150346	0.245825		10360934	0.507425	0.246171
10360942	0.178814	-0.199298		10360942	0.37226	-0.140826		10360942	0.942208	0.0236722			10360942	0.426937	0.14245		10378341	0.150346	0.337842		10360942	0.141529	0.299465
10360957	0.13632	-0.16426		10360957	0.444307	-0.0936857		10360957	0.787619	-0.0550808			10360957	0.0937718	0.2115		10448350	0.150346	0.279349		10360957	0.440257	0.139988
10360972	0.0267522	0.489611		10360972	0.0886183	0.381069		10360972	0.5903	0.1922			10360972	0.853966	-0.0677963		10341575	0.150346	-0.357764		10360972	0.970405	-0.0250628
10360983	0.00065635	-0.318872		10360983	0.0226404	-0.211392		10360983	0.0442951	-0.219424			10360983	0.462394	-0.0911592		10494551	0.150678	0.287798		10360983	0.947461	0.01951
10360985	0.0215014	0.708423		10360985	0.668586	-0.171763		10360985	0.0382135	0.733881			10360985	0.975467	0.0175982		10534551	0.151177	0.243985		10360985	0.351929	0.476967
10361007	0.130834	0.187146		10361007	5.58e-05	0.469981		10361007	0.0115047	0.330767			10361007	0.885679	-0.0287472		10346235	0.151429	0.281851		10361007	0.0126325	0.373034
10361023	0.374453	0.207014		10361023	0.656564	0.116636		10361023	0.924392	0.0457863			10361023	0.99831	0.0005935		10515943	0.151506	0.293043		10361023	0.920704	-0.0578575
10361031	0.913003	-0.0287382		10361031	0.238098	-0.217847		10361031	0.0614356	-0.3744			10361031	0.504378	0.152221		10575842	0.151506	-0.256181		10361031	0.937414	-0.0407633
10361055	0.452239	0.136794		10361055	0.787592	0.0583905		10361055	0.43995	-0.174378			10361055	0.316398	-0.192659		10351689	0.15162	-0.268611		10361055	0.426517	-0.210601
10361063	0.663434	0.0864282		10361063	0.876062	-0.0356173		10361063	0.865478	-0.0567962			10361063	0.889176	0.036321		10418295	0.15162	-0.292965		10361063	0.885448	-0.0576355
10361065	0.976612	-0.009606		10361065	0.224205	0.248456		10361065	0.641476	-0.149983			10361065	0.811334	-0.0730708		10457938	0.15162	-0.41765		10361065	0.926945	-0.051051
10361075	0.235038	-0.180915		10361075	0.89528	-0.0283112		10361075	0.240833	-0.214992			10361075	0.583332	0.106214		10515385	0.15162	0.318217		10361075	0.997495	-0.00135675
10361078	0.115825	0.282681		10361078	0.283979	0.203045		10361078	0.812588	-0.0820323			10361078	0.985059	0.005738		10528163	0.15162	0.27828		10361078	0.857679	0.0768848
10361089	0.0759562	-0.255543		10361089	0.583213	-0.095799		10361089	0.933722	-0.0281227			10361089	0.872199	0.03825		10539574	0.15162	0.314144		10361089	0.841565	-0.0675075
10361091	0.00326684	-1.14719		10361091	0.00012041	-1.49449		10361091	7.81e-05	-1.74062			10361091	0.023399	-1.09691		10401283	0.151651	-0.326164		10361091	0.693855	-0.318714
10361098	0.100063	0.345598		10361098	0.0976717	0.341911		10361098	0.54485	0.192035			10361098	0.208518	0.310559		10463448	0.151651	0.343355		10361098	0.399158	0.289892
10361104	0.537829	-0.105531		10361104	0.0449728	-0.279187		10361104	0.0285509	-0.348238			10361104	0.116839	-0.264188		10409162	0.151704	-0.260473		10361104	0.740111	-0.0991305
10361110	0.722593	-0.192243		10361110	0.302397	0.460987		10361110	0.374158	0.505798			10361110	0.968628	-0.0290292		10424213	0.151704	0.293992		10361110	0.863559	0.175121
10361129	0.952621	-0.0205483		10361129	0.497412	-0.170347		10361129	0.7614	-0.120394			10361129	0.749533	0.103507		10604922	0.151704	0.326487		10361129	0.944712	-0.0451307
10361131	0.617861	0.07453		10361131	0.778495	0.0462287		10361131	0.976198	-0.00910492			10361131	0.447046	-0.116966		10401841	0.151881	0.613167		10361131	0.819982	0.0625192
10361135	0.909789	-0.0285793		10361135	0.611889	0.106347		10361135	0.915032	0.0417182			10361135	0.86465	0.047619		10434224	0.151881	0.376676		10361135	0.57902	-0.172657
10361139	0.749482	-0.0783608		10361139	0.0319267	-0.379128		10361139	0.745591	-0.107787			10361139	0.501445	0.160465		10568492	0.151881	-0.280174		10361139	0.970163	-0.0205938
10361152	0.829718	0.0582025		10361152	0.212787	-0.24818		10361152	0.55528	-0.173326			10361152	0.0686638	0.4089		10365918	0.151998	-0.397652		10361152	0.563722	0.200695
10361156	0.000127968	0.51606		10361156	0.000234104	0.482739		10361156	0.0873342	0.274181			10361156	0.953317	-0.0142813		10468916	0.151998	0.371052		10361156	0.770119	0.0864272
10361169	0.0706103	0.324766		10361169	0.165138	0.254707		10361169	0.962753	0.0204553			10361169	0.833827	0.0600437		10530759	0.151998	-0.397652		10361169	0.684691	0.143846
10361184	0.405641	-0.141311		10361184	0.611722	0.093981		10361184	0.994811	0.0029165			10361184	0.365631	0.167399		10545217	0.151998	-0.289018		10361184	0.891932	-0.052938
10361186	0.000441222	0.64741		10361186	0.00637058	0.490285		10361186	0.581479	0.164403			10361186	0.843321	-0.0606638		10411459	0.152021	-0.370734		10361186	0.332606	0.297946
10361191	0.948186	0.0225387		10361191	0.607617	0.135801		10361191	0.974353	-0.0173009			10361191	0.0648461	0.466204		10433620	0.152021	0.231614		10361191	0.965162	0.02847
10361200	0.49179	0.119007		10361200	0.000332846	0.505045		10361200	0.909302	0.0381961			10361200	0.529263	-0.122713		10550935	0.152039	0.247787		10361200	0.765263	0.0943195
10361215	0.902072	-0.03371		10361215	0.0230215	-0.4006		10361215	0.00160811	-0.621412			10361215	0.859195	-0.053468		10499873	0.152344	0.590474		10361215	0.192322	-0.35689
10361234	0.302199	0.499742		10361234	0.0952521	-0.736317		10361234	0.489333	-0.453012			10361234	0.340164	0.518871		10483081	0.152574	0.719731		10361234	0.581856	-0.449588
10361246	0.792218	-0.0908375		10361246	0.744784	0.108714		10361246	0.934677	-0.0480436			10361246	0.285031	-0.325093		10343623	0.152574	-0.374298		10361246	0.762378	-0.161733
10361250	0.500713	-0.133149		10361250	0.814814	0.055136		10361250	0.674286	-0.120271			10361250	0.588417	-0.123552		10412960	0.152778	0.273639		10361250	0.713867	0.12594
10361265	0.145893	0.424546		10361265	0.100699	0.462199		10361265	0.183467	0.46734			10361265	0.219572	0.414681		10592652	0.152778	-0.276647		10361265	0.577005	0.288534
10361270	0.0313717	0.523723		10361270	0.0951205	0.411211		10361270	0.52689	0.236697			10361270	0.430722	-0.247102		10342484	0.152778	-0.374518		10361270	0.808562	-0.135163
10361282	0.724596	0.062888		10361282	0.65819	-0.075616		10361282	0.606837	-0.111849			10361282	0.901059	0.0281495		10503915	0.152926	0.253478		10361282	0.825052	-0.0683823
10361292	0.70247	-0.08724		10361292	0.369086	0.17538		10361292	0.40937	-0.204697			10361292	0.861737	0.0503215		10485370	0.153321	-0.192275		10361292	0.826832	-0.0879542
10361323	0.213298	0.195755		10361323	0.575283	-0.101102		10361323	0.00195201	-0.493363			10361323	0.881361	-0.0367275		10566372	0.153353	-0.324972		10361323	0.807082	0.081639
10361338	0.734817	-0.0985325		10361338	0.304546	-0.244516		10361338	2.24e-05	-1.02044			10361338	0.801611	-0.0859575		10416271	0.153493	-0.30222		10361338	0.353476	-0.330201
10361352	0.260855	0.208425		10361352	0.899373	0.0327877		10361352	0.610884	0.141323			10361352	0.839299	-0.0561152		10539933	0.153493	0.392622		10361352	0.589955	0.171805
10361358	0.598377	0.132072		10361358	0.192627	0.276235		10361358	0.82253	0.091125			10361358	0.911166	0.0387915		10593508	0.153774	0.282577		10361358	0.935529	0.0487395
10361366	0.946345	0.0201013		10361366	0.0946475	0.308746		10361366	0.688448	0.128358			10361366	0.991047	-0.00385		10608613	0.153774	0.265825		10361366	0.763446	0.119191
10361375	0.562828	0.162152		10361375	0.92241	0.0347295		10361375	0.705295	0.152828			10361375	0.825428	-0.0811223		10561837	0.153954	0.261596		10361375	0.217362	0.432257
10361381	0.738722	0.151204		10361381	0.995683	0.00229475		10361381	0.858999	-0.127992			10361381	0.883994	0.0821183		10596718	0.154137	0.624743		10361381	0.581036	-0.345324
10361509	0.711682	0.162046		10361509	0.990405	0.006033		10361509	0.791275	-0.17067			10361509	0.808083	0.128294		10498477	0.154279	0.318278		10361509	0.65432	-0.291882
10361616	0.0484449	-0.233209		10361616	0.000170672	-0.428769		10361616	0.501305	-0.119034			10361616	0.433003	-0.118354		10355147	0.154375	0.325385		10361616	0.407991	-0.163988
10361620	1.06e-06	0.546064		10361620	6.8e-08	0.612555		10361620	0.00262737	0.346498			10361620	0.625228	-0.0727712		10549947	0.154375	-0.2569		10361620	0.564442	0.112843
10361635	0.0049674	0.391106		10361635	0.816167	0.047011		10361635	0.99819	-0.000737917			10361635	0.610997	0.101132		10387890	0.154403	-0.569922		10361635	0.766442	-0.091941
10361640	0.000854816	0.473742		10361640	8.85e-06	0.64573		10361640	5.17e-07	0.843647			10361640	0.08567	-0.298535		10552758	0.154403	0.247506		10361640	0.258732	-0.256928
10361642	0.495677	0.169897		10361642	0.100819	0.347304		10361642	0.407377	-0.248249			10361642	0.552524	0.168184		10387797	0.154453	0.361426		10361642	0.523966	0.241079
10361651	0.894795	0.056293		10361651	0.243182	0.355494		10361651	0.332366	0.37705			10361651	0.974865	-0.0164893		10586614	0.15463	-0.321074		10361651	0.72181	0.211147
10361660	0.790489	0.059843		10361660	0.273348	0.192164		10361660	0.880329	0.0539333			10361660	0.0836621	-0.334568		10515832	0.154944	-0.261682		10361660	0.62734	-0.151563
10361669	2.29e-05	-0.421927		10361669	3.1e-06	-0.465764		10361669	0.167853	-0.169281			10361669	0.112916	-0.185339		10585005	0.154944	-0.299901		10361669	0.423918	-0.133758
10361680	0.429	-0.16945		10361680	0.814844	-0.06125		10361680	0.567834	-0.165691			10361680	0.617842	0.128949		10591228	0.154944	0.279636		10361680	0.790284	0.109375
10361682	0.914669	0.0195035		10361682	0.263177	0.144065		10361682	0.473224	-0.12636			10361682	0.229834	-0.173975		10595803	0.154944	0.308831		10361682	0.822706	0.0617448
10361698	0.220807	-0.212747		10361698	2.37e-11	-1.32739		10361698	1.56e-11	-1.46464			10361698	0.452703	-0.157038		10549979	0.155652	-0.240132		10361698	0.282687	-0.276206
10361705	0.268063	0.172542		10361705	0.494964	-0.115269		10361705	0.0724913	-0.29977			10361705	0.0996153	0.280252		10423855	0.155723	0.314804		10361705	0.953911	-0.026304
10361708	0.337543	-0.157805		10361708	0.0506663	-0.282876		10361708	0.820683	0.0667998			10361708	0.172591	0.239603		10361366	0.156393	0.369123		10361708	0.665987	0.125412
10361710	0.291986	-0.133515		10361710	0.00299266	-0.327072		10361710	0.405138	-0.136598			10361710	0.411307	0.120267		10461636	0.156393	-0.547746		10361710	0.50263	-0.137102
10361712	0.00351667	0.459512		10361712	0.00072859	0.523416		10361712	0.233683	0.248677			10361712	0.285688	-0.211396		10556133	0.156393	0.225374		10361712	0.985099	0.009214
10361748	0.920607	0.0458435		10361748	0.645536	0.1756		10361748	0.99482	0.00589575			10361748	0.593903	0.221014		10405745	0.156393	0.276716		10361748	0.962913	-0.042602
10361754	0.968524	0.01192		10361754	0.684049	0.0960098		10361754	0.928671	0.0386336			10361754	0.615447	0.127841		10478022	0.157053	0.203649		10361754	0.802391	0.102759
10361760	0.617288	-0.174904		10361760	0.376384	0.27892		10361760	0.518177	0.274399			10361760	0.926104	-0.045146		10479362	0.157053	0.234462		10361760	0.748071	0.189854
10361763	0.684345	-0.0768613		10361763	0.0286821	-0.310057		10361763	0.899781	0.0418065			10361763	0.018253	0.41876		10340664	0.157053	-0.38978		10361763	0.267194	0.253861
10361765	0.745108	-0.0548435		10361765	0.259357	-0.151506		10361765	0.65577	-0.094275			10361765	0.558893	0.0986372		10340429	0.157068	-0.322355		10361765	0.663253	0.107147
10361767	0.692184	0.0813505		10361767	0.765612	0.0642955		10361767	0.283137	0.22425			10361767	0.807262	0.0609712		10553897	0.157228	0.353753		10361767	0.777257	0.0980677
10361771	0.579372	0.153211		10361771	0.00155473	0.679906		10361771	0.192508	0.36989			10361771	0.631604	-0.151715		10341879	0.157324	-0.496625		10361771	0.985261	0.0126853
10361790	0.878105	0.0388032		10361790	0.68979	-0.0885575		10361790	0.176263	-0.289539			10361790	0.107146	0.327925		10466680	0.157368	0.316697		10361790	0.963624	-0.0236
10361799	0.791578	-0.0473035		10361799	0.55082	-0.093038		10361799	0.274296	-0.18566			10361799	0.776057	0.0569165		10468802	0.157368	-0.236835		10361799	0.785922	0.077331
10361807	0.991449	-0.00393425		10361807	0.249421	-0.252213		10361807	0.264789	-0.299426			10361807	0.217822	-0.304284		10514830	0.157368	0.30084		10361807	0.269586	-0.355175
10361816	0.839825	-0.030215		10361816	0.00433135	0.283523		10361816	0.951131	0.0150258			10361816	0.0197598	-0.29462		10373626	0.157467	-0.255368		10361816	0.591912	-0.10424
10361818	0.399034	-0.147424		10361818	0.646962	-0.088684		10361818	0.265343	0.223329			10361818	0.180054	0.245117		10386344	0.157467	-0.340843		10361818	0.236265	0.278176
10361824	0.680187	0.0830725		10361824	0.499899	0.124338		10361824	0.0399968	0.362949			10361824	0.309018	0.195399		10414767	0.157467	0.348785		10361824	0.700468	0.122223
10361828	0.80179	0.0769935		10361828	0.80228	-0.0770368		10361828	0.620301	-0.178036			10361828	0.482191	-0.201158		10414874	0.157467	0.348785		10361828	0.837464	0.106296
10361834	0.00426106	1.0343		10361834	0.128882	0.574995		10361834	0.211475	0.592972			10361834	0.530031	-0.311619		10596492	0.157467	-0.518125		10361834	0.998136	0.0026305
10361846	0.544651	0.122142		10361846	0.776934	0.064875		10361846	0.962848	0.0191419			10361846	0.0611499	-0.370823		10348030	0.157467	-0.260562		10361846	0.69704	0.131531
10361867	0.851649	-0.0357468		10361867	0.926251	-0.0191228		10361867	0.402405	-0.156431			10361867	0.303796	0.166374		10342765	0.157467	-0.399411		10361867	0.735119	-0.0936442
10361869	0.0894136	0.357342		10361869	0.840247	0.059606		10361869	0.635777	0.161937			10361869	0.987426	0.005879		10505843	0.157472	-0.265226		10361869	0.878357	-0.0805682
10361882	0.673302	0.102748		10361882	0.625775	0.116152		10361882	0.878317	0.063941			10361882	0.726262	0.099263		10549647	0.157472	-0.576504		10361882	0.786992	-0.11326
10361887	0.751235	-0.14139		10361887	0.280824	-0.386225		10361887	0.916101	-0.0803892			10361887	0.908966	0.064535		10514315	0.157912	-0.293569		10361887	0.827111	0.166332
10361892	0.00695592	-0.478969		10361892	0.00198301	-0.538047		10361892	0.992549	0.00493208			10361892	0.807161	0.0704218		10582231	0.157912	0.418072		10361892	0.746542	-0.124008
10361895	0.799939	-0.0569153		10361895	0.833519	-0.0485122		10361895	0.968921	-0.0157497			10361895	0.361991	0.182683		10406171	0.158305	0.441712		10361895	0.452496	0.20775
10361897	0.262225	-0.21607		10361897	0.0514045	0.339895		10361897	0.975106	-0.0140425			10361897	0.969771	0.012185		10411199	0.158305	0.209045		10361897	0.53297	-0.200827
10361906	0.598439	0.0908165		10361906	0.911661	0.0237508		10361906	0.738206	-0.0845868			10361906	0.145921	0.240472		10564565	0.158305	-0.349625		10361906	0.780059	0.0858727
10361914	0.154055	0.173349		10361914	0.942861	0.0130397		10361914	0.742104	0.0697074			10361914	0.968198	0.008373		10589113	0.15832	0.253406		10361914	0.520159	0.133887
10361918	0.23857	-0.296615		10361918	0.890537	-0.048413		10361918	0.377943	0.287944			10361918	0.745075	-0.115353		10489782	0.158457	-0.386083		10361918	0.731411	0.167634
10361926	0.00082713	0.581102		10361926	0.00134011	0.545947		10361926	0.197399	0.290804			10361926	0.123076	0.325725		10547752	0.158457	-0.727461		10361926	0.960642	-0.0275625
10361956	0.372403	0.201737		10361956	0.100964	0.329842		10361956	0.129939	0.368007			10361956	0.978183	-0.0101047		10433389	0.158592	0.321152		10361956	0.825052	0.101869
10361977	0.35634	0.108027		10361977	0.00979827	0.25769		10361977	0.00869996	0.298235			10361977	0.719307	-0.055835		10484697	0.159062	0.222996		10361977	0.687986	-0.08395
10361979	0.00419799	0.432201		10361979	0.00929007	0.386823		10361979	0.185587	0.258341			10361979	0.047803	-0.365122		10435674	0.159122	-0.28272		10361979	0.934166	-0.037619
10361995	0.767899	0.0942662		10361995	0.350043	-0.242891		10361995	0.070805	0.49067			10361995	0.99831	-0.00067525		10356859	0.15969	0.328161		10361995	0.458298	0.298442
10362003	0.726559	-0.0588738		10362003	0.306076	-0.141889		10362003	0.867501	0.04571			10362003	0.209904	0.190533		10365926	0.15969	-0.305875		10362003	0.653761	-0.110958
10362005	0.120487	0.302198		10362005	0.00772948	0.479884		10362005	0.30512	0.259167			10362005	0.77738	-0.082647		10403361	0.15969	0.23444		10362005	0.917152	-0.0545402
10362033	0.0997197	-0.193738		10362033	0.0116288	-0.278612		10362033	0.904948	-0.0313624			10362033	0.524775	0.0972675		10408932	0.15969	-0.259495		10362033	0.70452	-0.089371
10362036	0.295516	0.185328		10362036	0.000344499	0.554948		10362036	0.00418804	0.500786			10362036	0.704987	-0.0900403		10414754	0.15969	-0.245266		10362036	0.765349	0.103853
10362052	0.227522	0.167553		10362052	0.595611	0.0850308		10362052	0.922974	0.0292386			10362052	0.491451	0.116581		10414860	0.15969	-0.245266		10362052	0.842112	0.0613838
10362062	0.098462	-0.240506		10362062	0.901698	-0.0267898		10362062	0.984812	0.00766133			10362062	0.292198	0.183581		10449712	0.15969	0.714692		10362062	0.0894124	0.336178
10362064	0.0298698	-0.298768		10362064	0.147992	-0.206178		10362064	0.944396	-0.0226991			10362064	0.438903	0.137969		10456891	0.15969	0.217165		10362064	0.884382	-0.0520987
10362069	0.973304	-0.00807225		10362069	0.262456	-0.173979		10362069	0.848347	-0.0575624			10362069	0.747653	0.070767		10466087	0.15969	0.29375		10362069	0.244671	-0.25901
10362073	0.0148068	0.890077		10362073	0.0103478	0.91564		10362073	0.213734	0.591365			10362073	0.96432	0.0301697		10540911	0.15969	0.303731		10362073	0.896207	0.128387
10362091	0.86174	0.0357647		10362091	0.961758	-0.0106392		10362091	0.850189	-0.0554297			10362091	0.815458	-0.0520405		10583423	0.15969	0.216491		10362091	0.928889	0.036187
10362097	0.43098	-0.140363		10362097	0.658507	-0.0867425		10362097	0.937518	0.0284466			10362097	0.26588	0.20912		10401824	0.159701	0.52301		10362097	0.613564	-0.148012
10362102	0.742608	-0.072903		10362102	0.701828	-0.0823273		10362102	0.0418252	-0.380683			10362102	0.883141	-0.0405165		10350128	0.15984	-0.258844		10362102	0.893094	0.0582205
10362104	0.000444661	1.11705		10362104	0.174413	0.45783		10362104	0.261523	0.477677			10362104	0.736558	-0.16498		10465625	0.15984	0.255995		10362104	0.958213	0.0549787
10362113	0.858857	0.0576573		10362113	0.759496	0.0923772		10362113	0.669419	0.161993			10362113	0.976248	-0.0119825		10372104	0.160119	-0.310831		10362113	0.952472	-0.0418782
10362115	0.140717	0.256334		10362115	0.585727	0.112116		10362115	0.971841	-0.0150752			10362115	0.10377	0.323374		10505268	0.16019	-0.218455		10362115	0.566324	0.176602
10362129	0.402886	-0.452672		10362129	0.82496	0.148904		10362129	0.904948	0.128862			10362129	0.664027	-0.294476		10575685	0.160204	0.380659		10362129	0.310993	-0.770816
10362138	0.646574	-0.356971		10362138	0.942574	0.0691735		10362138	0.922699	-0.138977			10362138	0.767798	-0.27999		10390244	0.1606	0.275434		10362138	0.342031	-0.951748
10362147	0.170541	-0.165384		10362147	0.169275	-0.163414		10362147	0.597367	-0.0974457			10362147	0.979418	-0.00533975		10512621	0.160605	-0.281626		10362147	0.592274	-0.114954
10362149	0.518991	0.0873898		10362149	0.174791	-0.159594		10362149	0.510654	0.11246			10362149	0.267148	0.153499		10458884	0.16074	-0.274524		10362149	0.83123	0.0559917
10362152	0.240521	-0.186394		10362152	0.514577	-0.114182		10362152	0.940251	0.0257851			10362152	0.916021	-0.026718		10422608	0.160779	0.243047		10362152	0.825052	-0.0750663
10362154	0.25026	-0.170523		10362154	0.909114	-0.0239362		10362154	0.835076	0.0583987			10362154	0.822917	-0.0490145		10418796	0.161306	0.33135		10362154	0.966741	0.0174923
10362156	0.532553	-0.0962355		10362156	0.0642329	-0.234591		10362156	0.564105	-0.115618			10362156	0.165709	0.211616		10460400	0.161306	0.671129		10362156	0.654224	-0.112385
10362158	0.521989	-0.114446		10362158	0.850372	-0.040495		10362158	0.36575	-0.187289			10362158	0.983943	-0.005473		10583438	0.161306	0.21119		10362158	0.994407	0.00355025
10362160	0.748551	-0.0475757		10362160	0.277605	-0.129243		10362160	0.918812	-0.0259477			10362160	0.0366971	0.274401		10503995	0.161352	0.29909		10362160	0.830833	0.0544618
10362162	0.362532	0.134376		10362162	0.798947	0.0466355		10362162	0.70541	-0.0870073			10362162	0.743769	0.0649133		10339439	0.161352	0.235638		10362162	0.308677	0.214306
10362164	0.966985	-0.008775		10362164	0.743021	0.0564827		10362164	0.684718	-0.0903646			10362164	0.914422	0.0238432		10360328	0.161573	0.252179		10362164	0.899012	-0.0431788
10362166	0.737628	0.0503603		10362166	0.22605	-0.143589		10362166	0.837731	-0.0469907			10362166	0.944763	-0.0139115		10376496	0.161573	0.235082		10362166	0.929869	-0.0284818
10362168	0.312109	-0.140005		10362168	0.64572	-0.0728925		10362168	0.988812	0.00489775			10362168	0.870113	0.034293		10519046	0.161573	-0.256467		10362168	0.956254	-0.021863
10362171	0.220141	-0.199423		10362171	0.673906	-0.0820975		10362171	0.0983027	-0.298286			10362171	0.994538	-0.0019625		10549758	0.161573	0.264665		10362171	0.662884	-0.130282
10362186	0.420648	0.261		10362186	0.00627049	0.734042		10362186	0.774727	0.152535			10362186	0.652918	-0.18002		10607330	0.161573	-0.252255		10362186	0.875639	-0.112166
10362201	0.861269	0.113179		10362201	0.225557	-0.567899		10362201	0.35143	-0.567594			10362201	0.736979	-0.224158		10426689	0.161673	0.239658		10362201	0.900146	-0.146344
10362210	0.811005	0.0512787		10362210	0.525539	-0.115082		10362210	0.220794	-0.238172			10362210	0.436655	-0.15126		10480090	0.161673	0.495748		10362210	0.723073	-0.11192
10362243	0.145715	-0.233155		10362243	0.307595	-0.172157		10362243	0.729189	0.0955832			10362243	0.142623	0.26728		10604393	0.161673	-0.37661		10362243	0.75566	0.102158
10362245	0.45232	0.216437		10362245	0.754093	0.104622		10362245	0.0494853	-0.554255			10362245	0.851409	-0.0761412		10384493	0.162032	-0.218595		10362245	0.482891	-0.304109
10362271	0.46494	-0.099445		10362271	0.257748	-0.140997		10362271	0.741268	-0.0697497			10362271	0.767798	-0.0529255		10560474	0.162032	-0.272483		10362271	0.945749	-0.0242977
10362273	0.0264484	-0.327849		10362273	0.718552	-0.0710565		10362273	0.817543	-0.0688036			10362273	0.486353	0.135904		10340782	0.162154	-0.608474		10362273	0.261951	-0.261889
10362275	0.839259	-0.0568102		10362275	0.570349	-0.135139		10362275	0.000539583	-0.730571			10362275	0.322645	-0.237328		10400304	0.16221	-0.811241		10362275	0.00514167	-0.663163
10362294	3.16e-09	0.889248		10362294	0.00892212	0.32073		10362294	0.868999	-0.0460201			10362294	0.749147	0.0624338		10542214	0.162381	-0.656648		10362294	0.960019	0.0203758
10362310	0.96149	0.0108875		10362310	0.128667	-0.20889		10362310	0.819995	0.0614508			10362310	0.0234183	-0.36924		10401630	0.162429	0.339457		10362310	0.124295	-0.296938
10362312	0.638655	0.0436527		10362312	0.563716	0.0517828		10362312	0.675405	0.0529493			10362312	0.798565	-0.0294277		10544197	0.16265	-0.274989		10362312	0.812674	0.0396555
10362314	0.734492	0.100881		10362314	0.0916122	0.375714		10362314	0.0291751	0.542839			10362314	0.806361	-0.086195		10559983	0.16265	-0.306029		10362314	0.961657	0.0324487
10362350	0.954939	-0.0162715		10362350	0.0899024	-0.300322		10362350	0.114172	-0.33576			10362350	0.463528	0.167772		10559996	0.16265	-0.306029		10362350	0.0894124	-0.417721
10362359	0.579349	0.109073		10362359	0.164619	0.230208		10362359	0.132056	0.293473			10362359	0.0448821	0.382559		10499552	0.162656	0.307219		10362359	0.5323	0.1815
10362363	0.908549	0.0344465		10362363	0.560644	0.140976		10362363	0.763765	0.111675			10362363	0.22562	0.291807		10567108	0.162656	0.418895		10362363	0.537242	0.223318
10362372	6.34e-07	1.44378		10362372	0.000101306	1.03129		10362372	0.0501619	0.612364			10362372	0.958592	0.025407		10344053	0.162656	0.251375		10362372	0.900569	0.0900172
10362379	0.948589	-0.0241495		10362379	0.426549	0.208454		10362379	0.448759	0.252555			10362379	0.480075	0.211114		10398996	0.162686	0.369142		10362379	0.558774	0.246408
10362387	0.377089	0.180791		10362387	0.898056	0.0351528		10362387	0.0765614	0.374346			10362387	0.31816	-0.22242		10605792	0.162686	0.446433		10362387	0.814283	0.097092
10362389	0.616129	-0.0842185		10362389	0.603782	-0.0867852		10362389	0.131107	0.246937			10362389	0.686208	0.0791995		10468329	0.163243	0.286427		10362389	0.898882	0.0454673
10362392	0.020879	-0.290865		10362392	0.111057	-0.205987		10362392	0.350405	-0.164422			10362392	0.239454	0.182608		10470322	0.163243	0.245519		10362392	0.72971	0.09228
10362394	0.739469	0.110115		10362394	0.103493	0.403518		10362394	0.212414	0.39142			10362394	0.218635	-0.365212		10479324	0.163243	0.302439		10362394	0.450764	0.318833
10362402	0.0738529	-0.293231		10362402	0.631137	-0.0977598		10362402	0.633979	0.127615			10362402	0.812979	0.0608153		10343765	0.163243	0.238361		10362402	0.774157	0.101497
10362404	0.0150121	1.08621		10362404	0.115366	0.725912		10362404	0.0350253	1.08259			10362404	0.921234	0.0781658		10344530	0.163302	-0.280023		10362404	0.923826	0.124581
10362416	0.516956	0.08314		10362416	0.376384	0.106856		10362416	0.0467497	0.243355			10362416	0.435046	0.107242		10455212	0.16334	0.211359		10362416	0.723947	0.0789298
10362418	0.0586757	0.673454		10362418	0.454591	0.306969		10362418	0.11905	0.665513			10362418	0.945375	0.0434975		10391348	0.163385	0.21489		10362418	0.859675	0.154645
10362420	0.0480825	0.983218		10362420	0.199204	0.669044		10362420	0.100563	0.970995			10362420	0.576658	-0.378533		10408928	0.163385	0.497217		10362420	0.788026	0.296198
10362422	0.0266663	1.10739		10362422	0.465088	0.430247		10362422	0.10316	0.981977			10362422	0.182542	-0.805925		10341536	0.163385	0.351759		10362422	0.968754	-0.060432
10362424	0.17656	0.413755		10362424	0.922677	0.0437623		10362424	0.904363	0.0796766			10362424	0.403566	-0.306887		10347669	0.163425	-0.35038		10362424	0.862589	0.125577
10362426	0.992339	0.0032835		10362426	0.790461	-0.0701945		10362426	0.742335	0.11364			10362426	0.617288	-0.132346		10384092	0.163425	0.232394		10362426	0.668632	-0.16028
10362428	0.162494	0.441136		10362428	0.0516575	0.575982		10362428	0.082003	0.614692			10362428	0.431606	-0.302645		10536658	0.163425	0.426983		10362428	0.943793	0.0655415
10362432	0.0233409	1.03195		10362432	0.281416	0.539933		10362432	0.15348	0.813098			10362432	0.784737	-0.196101		10507431	0.163425	-0.379864		10362432	0.89588	0.159347
10362434	0.04177	0.936079		10362434	0.102677	0.75732		10362434	0.357545	0.586219			10362434	0.18155	-0.736367		10339017	0.163425	-0.553863		10362434	0.998136	-0.00324275
10362436	0.0250924	1.16422		10362436	0.144127	0.787664		10362436	0.105014	1.01879			10362436	0.277803	-0.699473		10461038	0.163661	0.334491		10362436	0.947254	0.107489
10362440	0.317706	0.440289		10362440	0.656964	0.224817		10362440	0.489192	0.409541			10362440	0.291276	-0.51367		10442643	0.163801	0.401771		10362440	0.99258	-0.0120108
10362442	0.0343879	0.971975		10362442	0.322522	0.504896		10362442	0.0361174	1.09374			10362442	0.103494	-0.895084		10345904	0.164044	0.260279		10362442	0.844851	0.216194
10362446	0.0754662	0.694473		10362446	0.243157	0.479784		10362446	0.265971	0.561938			10362446	0.558373	-0.304198		10396346	0.164322	0.302504		10362446	0.945403	0.0808487
10362450	0.0676665	0.739219		10362450	0.264906	0.480345		10362450	0.418904	0.46334			10362450	0.36252	-0.454032		10420316	0.164945	-0.294858		10362450	0.889079	0.145694
10362454	0.751175	0.0491875		10362454	0.902441	-0.0214025		10362454	0.829344	0.050235			10362454	0.960266	-0.0103237		10506415	0.165029	0.256124		10362454	0.916943	-0.0333845
10362456	0.616276	0.159113		10362456	0.819262	0.082144		10362456	0.590069	0.218803			10362456	0.36717	-0.286097		10345824	0.165492	-0.929172		10362456	0.966712	-0.0325545
10362458	0.483662	0.259913		10362458	0.783135	-0.119656		10362458	0.588058	0.27181			10362458	0.929473	-0.0485213		10453456	0.165492	-0.243251		10362458	0.961558	0.0463548
10362462	0.111745	0.458511		10362462	0.840221	0.0810465		10362462	0.872117	0.0982448			10362462	0.269353	-0.377965		10523466	0.165492	-0.176344		10362462	0.9615	0.041738
10362464	0.996023	0.00090425		10362464	0.697123	0.0503033		10362464	0.880016	0.0331639			10362464	0.535734	0.0824235		10557359	0.165492	-0.262296		10362464	0.808562	-0.054948
10362472	0.861702	-0.0560735		10362472	0.798501	0.0783912		10362472	0.90732	0.0586411			10362472	0.0402307	0.53765		10342718	0.16559	-0.387771		10362472	0.97532	0.0205117
10362479	0.347924	-0.165227		10362479	0.48458	0.128962		10362479	0.150235	-0.277914			10362479	0.690295	0.0912575		10429216	0.165694	-0.281079		10362479	0.714571	-0.118138
10362487	0.160975	0.243525		10362487	0.0570979	0.310613		10362487	0.266239	0.24164			10362487	0.398466	-0.176455		10433274	0.165694	0.435326		10362487	0.844072	-0.077705
10362490	0.00918456	0.576646		10362490	0.0596699	0.421214		10362490	0.695426	0.154922			10362490	0.452569	0.219491		10490923	0.165694	0.781148		10362490	0.955509	0.0401758
10362495	0.461798	-0.111382		10362495	0.338629	-0.137094		10362495	0.041927	-0.298284			10362495	0.513705	0.11149		10348468	0.165713	-0.268014		10362495	0.804185	-0.0724013
10362499	0.000149253	0.551896		10362499	3.61e-07	0.781221		10362499	7.32e-06	0.739693			10362499	0.58513	-0.110163		10376959	0.165713	0.274953		10362499	0.899082	-0.0494457
10362511	0.0213906	0.987867		10362511	0.029054	0.924544		10362511	0.528167	0.419495			10362511	0.297394	0.557397		10401944	0.165713	-0.264241		10362511	0.748091	-0.29546
10362513	0.588346	-0.0906393		10362513	0.962183	0.0102123		10362513	0.185633	-0.226129			10362513	0.725325	-0.0713725		10421188	0.165713	0.223396		10362513	0.547183	-0.149285
10362520	0.858639	0.030495		10362520	0.000214904	0.418056		10362520	0.42603	0.134115			10362520	0.00314656	-0.438727		10465844	0.165713	0.417532		10362520	0.825852	0.05945
10362534	0.845056	-0.0496458		10362534	0.724994	0.0822418		10362534	0.700346	-0.118984			10362534	0.248358	0.246896		10458560	0.165851	0.463919		10362534	0.667663	0.149331
10362538	0.714571	0.163462		10362538	0.578891	0.231394		10362538	0.425937	-0.388693			10362538	0.926874	0.0541505		10422493	0.16588	-0.484563		10362538	0.727633	-0.24664
10362581	0.78624	0.0662615		10362581	0.185665	0.243521		10362581	0.161274	0.306378			10362581	0.424212	0.179777		10442616	0.16588	0.338255		10362581	0.0634913	0.443767
10362593	0.886632	0.03446		10362593	0.402259	0.154493		10362593	0.245227	0.244567			10362593	0.0260419	-0.434237		10523161	0.16588	0.24043		10362593	0.398688	-0.229417
10362596	0.49179	0.257023		10362596	0.420592	-0.290428		10362596	0.0688255	-0.668083			10362596	0.393565	-0.339552		10390934	0.166383	0.652745		10362596	0.242702	-0.569318
10362615	0.000399453	0.743273		10362615	7.79e-05	0.823415		10362615	0.000352238	0.832062			10362615	0.263591	-0.292162		10474683	0.166383	-0.255554		10362615	0.556325	0.230948
10362628	0.954548	0.014381		10362628	0.103529	0.254032		10362628	0.590097	0.133289			10362628	0.996018	-0.00122875		10545910	0.166383	0.374682		10362628	0.548949	0.169708
10362633	4.05e-05	1.26629		10362633	0.012545	0.737502		10362633	0.129325	0.566732			10362633	0.213855	-0.460325		10360139	0.166389	-0.27147		10362633	0.88455	-0.114922
10362669	0.944774	0.0129707		10362669	0.820582	0.0372193		10362669	0.535044	0.110021			10362669	0.723722	0.061112		10382516	0.166389	0.262305		10362669	0.731463	-0.0830183
10362672	0.963047	0.0141875		10362672	0.0400616	-0.37045		10362672	0.922504	0.0419207			10362672	0.112582	0.347084		10511282	0.166593	-0.25541		10362672	0.958731	-0.030971
10362674	0.0608167	-0.478417		10362674	0.0841078	-0.436894		10362674	0.00949845	-0.717755			10362674	0.324671	-0.30764		10400002	0.166712	-0.236849		10362674	0.572649	-0.263368
10362676	1.66e-06	0.659872		10362676	0.0630331	0.242526		10362676	0.00659255	-0.389838			10362676	0.856397	0.0395005		10402835	0.166712	0.369917		10362676	0.456787	-0.169354
10362692	0.23574	-0.190939		10362692	0.823006	-0.0476102		10362692	0.442591	0.166651			10362692	0.326902	0.180998		10463856	0.166712	-0.286384		10362692	0.603552	0.146553
10362701	0.237179	0.446344		10362701	0.348215	0.366306		10362701	0.817087	0.16179			10362701	0.408952	-0.366835		10506701	0.166712	-0.277072		10362701	0.968151	-0.0426545
10362711	0.522766	0.142241		10362711	0.91946	0.0291385		10362711	0.886569	0.0586997			10362711	0.907298	-0.0369232		10522396	0.166712	0.288235		10362711	0.986634	0.00969
10362717	0.152286	0.269369		10362717	0.13947	0.271965		10362717	0.656729	-0.135502			10362717	0.0459498	-0.428071		10599422	0.166712	-0.234547		10362717	0.803333	-0.101128
10362729	0.908689	0.0208878		10362729	0.518006	0.0931405		10362729	0.996279	-0.00160792			10362729	0.35971	0.138128		10338870	0.166712	-0.362679		10362729	0.755914	-0.0803652
10362745	0.0845124	-0.23094		10362745	0.314312	-0.145754		10362745	0.296274	-0.183221			10362745	0.120307	0.242147		10339387	0.166712	-0.430875		10362745	0.958059	-0.0222847
10362751	0.550194	0.0869078		10362751	0.416935	-0.111051		10362751	0.326595	0.159666			10362751	0.0990518	0.235068		10354938	0.167042	0.328908		10362751	0.38963	0.171868
10362758	0.002686	0.365672		10362758	0.000605836	0.411811		10362758	0.592119	0.107409			10362758	0.279816	-0.165823		10570703	0.167042	-0.23115		10362758	0.950688	0.024166
10362767	0.283401	0.36476		10362767	0.937264	0.038424		10362767	0.579052	-0.272581			10362767	0.521434	0.264512		10591988	0.167042	0.451362		10362767	0.842769	-0.147023
10362794	0.235038	0.389637		10362794	0.355836	0.31413		10362794	0.947676	0.0468648			10362794	0.14492	0.527825		10340410	0.167042	-0.435808		10362794	0.842786	-0.144209
10362803	0.910516	-0.024305		10362803	0.427401	0.130463		10362803	0.594217	0.122798			10362803	0.82997	0.04961		10392825	0.167336	0.59763		10362803	0.530137	0.16339
10362811	2.04e-07	1.04984		10362811	0.000316993	0.6481		10362811	0.0837108	0.380122			10362811	0.965569	-0.0145022		10502469	0.167336	0.275533		10362811	0.987833	0.0089505
10362823	0.221886	-0.203162		10362823	0.113071	-0.248913		10362823	0.132042	-0.284551			10362823	0.270256	-0.209		10559389	0.167336	-0.286061		10362823	0.868305	-0.0645875
10362829	0.463266	0.161328		10362829	0.929854	0.0259655		10362829	0.976212	0.014234			10362829	0.00762991	0.633172		10433077	0.167402	0.304139		10362829	0.490318	0.227912
10362837	5.31e-05	0.364345		10362837	2.93e-07	0.482985		10362837	5.5e-07	0.519574			10362837	0.265833	0.122393		10551760	0.167402	0.260263		10362837	0.48371	0.110853
10362861	0.902494	-0.0287695		10362861	0.351688	-0.162229		10362861	0.789746	-0.0805151			10362861	0.952454	0.0166355		10608710	0.167402	1.15914		10362861	0.662738	-0.134213
10362874	0.820819	0.039974		10362874	0.544281	0.0907315		10362874	0.24219	0.18793			10362874	0.118839	0.229552		10340589	0.167516	0.196098		10362874	0.800485	0.0703327
10362876	0.394039	0.14911		10362876	0.599628	0.099875		10362876	0.97068	0.0143894			10362876	0.236168	0.220258		10391669	0.167574	0.283793		10362876	0.487362	0.187122
10362886	0.348519	-0.128252		10362886	0.35764	0.125148		10362886	0.8115	0.057637			10362886	0.414474	0.126347		10409330	0.167574	0.234042		10362886	0.64264	0.109876
10362892	0.00325936	0.389813		10362892	0.258758	0.165317		10362892	0.00102526	0.48444			10362892	0.878906	0.0347862		10566452	0.167574	-0.246035		10362892	0.555194	0.147634
10362896	0.970602	0.020895		10362896	0.580708	0.231763		10362896	0.793262	0.173357			10362896	0.118455	-0.632285		10344566	0.167574	0.699846		10362896	0.75247	-0.228912
10362899	0.374312	-0.134029		10362899	0.976619	-0.00607325		10362899	0.0559168	0.292911			10362899	0.0278801	0.349672		10608687	0.167574	-0.355615		10362899	0.432117	0.178193
10362902	0.48904	-0.144864		10362902	0.0445412	-0.348425		10362902	0.962429	0.0206767			10362902	0.0923663	0.354422		10373640	0.167703	-0.293355		10362902	0.770868	-0.112118
10362904	0.254583	0.212544		10362904	0.114871	0.274772		10362904	0.509646	0.171154			10362904	0.873209	0.04588		10356681	0.167794	0.274138		10362904	0.248154	0.307562
10362916	0.288926	-0.168416		10362916	0.399099	-0.138669		10362916	0.557226	0.132348			10362916	0.0259417	0.387915		10441073	0.167828	-0.297434		10362916	0.0474197	0.382049
10362918	0.0983876	-0.235175		10362918	0.764257	0.0569265		10362918	0.496296	0.141542			10362918	0.984005	-0.00506325		10588226	0.168193	0.354936		10362918	0.381044	-0.2019
10362922	0.571284	0.100649		10362922	0.354101	0.150129		10362922	0.971841	0.0131153			10362922	0.440708	0.143864		10543226	0.168361	0.322304		10362922	0.254083	0.257481
10362934	0.324265	-0.197897		10362934	0.0589626	-0.336227		10362934	0.536841	0.171099			10362934	0.212825	0.270802		10550514	0.168361	-0.258028		10362934	0.959187	-0.029802
10362937	0.296574	0.180054		10362937	0.0475293	0.304844		10362937	0.0270803	0.387345			10362937	0.659954	-0.0987038		10554502	0.168361	-0.308037		10362937	0.9128	-0.0472365
10362939	0.84015	-0.0395672		10362939	0.23987	-0.171021		10362939	0.869847	0.0486875			10362939	0.740972	-0.068351		10529799	0.168559	-0.292202		10362939	0.367126	0.203021
10362941	0.0388723	-0.36316		10362941	0.961758	-0.0133893		10362941	0.684407	-0.124154			10362941	0.949339	-0.020088		10548684	0.168559	-0.281161		10362941	0.844958	0.0823825
10362959	0.943492	-0.0311415		10362959	0.572729	0.188221		10362959	0.441726	0.303826			10362959	0.722472	0.144477		10539449	0.168577	0.777253		10362959	0.918618	0.0777802
10362968	0.792093	0.169946		10362968	0.814709	0.153946		10362968	0.702218	0.311999			10362968	0.568162	0.360406		10539805	0.169071	-0.287772		10362968	0.979383	-0.037707
10362974	0.0477164	0.332505		10362974	0.141403	0.252463		10362974	0.224274	0.261877			10362974	0.500204	-0.1486		10568930	0.169071	0.321137		10362974	0.643418	0.150954
10363000	0.769784	0.0974275		10363000	0.150638	0.35838		10363000	0.955386	0.0323783			10363000	0.0487063	0.568577		10416120	0.16946	-0.274726		10363000	0.797329	0.138992
10363003	0.150698	-0.13312		10363003	0.378279	-0.088053		10363003	0.709223	-0.0584453			10363003	0.453669	0.0857275		10447477	0.16946	-0.293215		10363003	0.953376	0.0164505
10363005	0.709081	-0.170949		10363005	0.410442	0.327072		10363005	0.00501076	1.06232			10363005	0.282438	-0.459035		10480862	0.16946	-0.29217		10363005	0.336184	-0.546198
10363007	0.147499	-0.289028		10363007	0.00271042	-0.547288		10363007	0.648745	-0.146288			10363007	0.427452	-0.193629		10517250	0.16946	0.365051		10363007	0.566151	-0.202349
10363056	0.190798	0.220187		10363056	0.968255	-0.0101362		10363056	0.919703	0.0371716			10363056	0.530039	0.132981		10533603	0.16946	-0.282082		10363056	0.566151	0.167951
10363070	0.0206937	-1.41407		10363070	0.0631407	-1.14044		10363070	0.174802	-1.05269			10363070	0.158119	-1.04259		10414693	0.169505	-0.192878		10363070	0.404097	-0.869321
10363082	0.0273647	-1.25126		10363082	0.0310489	-1.20295		10363082	0.0711054	-1.2054			10363082	0.0938277	-1.14297		10436200	0.169642	-0.284538		10363082	0.38395	-0.829807
10363090	0.910897	0.0257595		10363090	0.794853	0.0554757		10363090	0.947339	-0.0237459			10363090	0.871667	-0.0413965		10416279	0.169769	-0.278822		10363090	0.961111	0.0231317
10363112	0.216279	-0.204694		10363112	0.0281431	-0.330057		10363112	0.667137	-0.113548			10363112	0.868567	0.0428482		10564467	0.170035	0.502282		10363112	0.955682	0.0272392
10363118	0.969128	0.00988225		10363118	0.499083	0.122837		10363118	0.0711726	0.323215			10363118	0.776747	0.067711		10450280	0.170044	-0.297122		10363118	0.253639	0.272798
10363130	0.299876	-0.165655		10363130	0.000907369	-0.46016		10363130	0.969212	0.0141386			10363130	0.964094	0.0118368		10400299	0.170089	-0.314067		10363130	0.60549	0.141599
10363132	0.375444	-0.124279		10363132	0.915091	-0.0204208		10363132	0.111404	-0.236582			10363132	0.702229	0.0698618		10549506	0.170089	0.46521		10363132	0.516025	-0.143744
10363137	0.170869	-0.206505		10363137	0.544187	0.104868		10363137	0.649132	0.109597			10363137	0.485113	-0.13076		10565888	0.170089	-0.271749		10363137	0.723504	-0.105637
10363144	0.689565	-0.0799525		10363144	0.608664	-0.098166		10363144	0.85332	0.0598656			10363144	0.163042	0.255582		10385523	0.170095	-0.226348		10363144	0.915039	-0.045521
10363146	0.140569	0.312107		10363146	0.526888	0.153828		10363146	0.936437	-0.0382778			10363146	0.472584	0.189629		10554231	0.170095	-0.324969		10363146	0.904092	0.065535
10363157	0.0101881	0.666242		10363157	5.45e-05	1.04549		10363157	0.0495156	0.596023			10363157	0.915249	0.0486675		10361616	0.170241	-0.230736		10363157	0.491068	0.322206
10363161	0.918702	-0.0401835		10363161	0.0460055	-0.505015		10363161	0.257415	-0.38214			10363161	0.28162	-0.340753		10409414	0.170241	0.283103		10363161	0.148735	-0.543633
10363163	0.0282065	0.329345		10363163	0.00685235	0.391872		10363163	0.0132622	0.4127			10363163	0.259001	-0.208531		10455967	0.170241	-0.277396		10363163	0.77368	0.0953955
10363170	0.480677	-0.154857		10363170	0.792874	0.068271		10363170	0.193355	-0.306191			10363170	0.506431	0.163234		10371012	0.170323	0.304918		10363170	0.917152	0.0540853
10363173	0.837741	-0.105375		10363173	0.73604	0.16087		10363173	0.6503	0.272469			10363173	0.265833	-0.485585		10358224	0.171271	-0.826218		10363173	0.854948	0.15993
10363178	0.863779	0.0321175		10363178	0.495769	0.102422		10363178	0.520898	0.124354			10363178	0.0714759	-0.272718		10481627	0.171271	-2.14881		10363178	0.885783	-0.04726
10363181	0.918406	-0.0257308		10363181	0.093964	0.276604		10363181	0.939199	0.0294892			10363181	0.874886	0.0432068		10519052	0.171271	0.290774		10363181	0.992501	-0.0051125
10363185	0.943436	0.0202557		10363185	0.672104	-0.0961005		10363185	0.880217	-0.0588659			10363185	0.481935	0.16234		10545697	0.171271	0.320235		10363185	0.475118	-0.220548
10363190	0.0413304	-0.287583		10363190	0.618899	-0.087975		10363190	0.639375	-0.110321			10363190	0.641049	0.0931795		10559361	0.171271	-0.305256		10363190	0.914242	-0.0421173
10363195	0.000968131	0.621632		10363195	0.00881639	0.485138		10363195	0.217822	0.30507			10363195	0.139957	-0.338932		10603545	0.171271	-0.302393		10363195	0.960019	-0.0302353
10363210	0.989285	0.00306175		10363210	0.713496	0.0607205		10363210	0.344001	-0.163314			10363210	0.1398	-0.220671		10343672	0.171271	0.373191		10363210	0.295788	-0.209728
10363224	0.995918	-0.00319925		10363224	0.350584	0.343151		10363224	0.231295	-0.508825			10363224	0.383612	0.36109		10339658	0.171271	-0.444561		10363224	0.876404	0.131082
10363231	0.00168677	0.641259		10363231	0.151692	0.309475		10363231	0.963413	0.0236158			10363231	0.995398	0.002014		10340246	0.171271	0.207447		10363231	0.557729	0.226043
10363241	0.0109531	0.621838		10363241	0.073604	0.444283		10363241	0.0712243	0.525163			10363241	0.30134	-0.31739		10600911	0.171302	-0.340955		10363241	0.777342	0.155094
10363265	0.81313	0.07262		10363265	0.420828	-0.200065		10363265	0.0246792	-0.545389			10363265	0.490824	0.196322		10433219	0.171637	0.224513		10363265	0.92586	-0.0584475
10363281	0.458472	-0.148197		10363281	0.566656	0.119653		10363281	0.755424	-0.0985368			10363281	0.077536	-0.358973		10578399	0.171637	-0.291616		10363281	0.609968	-0.165305
10363312	0.000146816	0.519282		10363312	0.00996176	0.34192		10363312	0.0629355	0.297658			10363312	0.500271	-0.122564		10370610	0.172836	0.209562		10363312	0.486379	0.169273
10363331	0.924888	-0.022347		10363331	0.653071	-0.0879015		10363331	0.889169	-0.0475856			10363331	0.817014	0.0566665		10510265	0.172836	-0.259282		10363331	0.979591	-0.0121885
10363333	0.384033	-0.142704		10363333	0.171973	-0.204422		10363333	0.938104	0.0264743			10363333	0.955479	0.0144275		10595046	0.172836	-0.30005		10363333	0.936135	0.0345105
10363346	0.828572	-0.079659		10363346	0.834536	0.077093		10363346	0.865759	0.0938671			10363346	0.00893348	0.843444		10599654	0.172836	0.519792		10363346	0.836247	0.125047
10363350	0.0251538	-0.613946		10363350	0.00877047	-0.697167		10363350	0.0341242	-0.66293			10363350	0.254477	0.385006		10344235	0.172836	-0.31098		10363350	0.788883	-0.165045
10363368	0.000210755	-0.688975		10363368	0.155731	-0.276228		10363368	0.199615	-0.307064			10363368	0.770439	0.08538		10341590	0.172836	0.390781		10363368	0.706471	0.146
10363372	0.0126447	-0.319402		10363372	0.28041	-0.153214		10363372	0.378234	-0.161084			10363372	0.580281	0.098868		10343575	0.172836	-0.398769		10363372	0.59795	0.129477
10363377	0.800133	-0.0563128		10363377	0.239971	-0.19952		10363377	0.925478	0.0349298			10363377	0.139957	0.279114		10490116	0.17291	-0.288425		10363377	0.431662	0.213058
10363379	0.377914	0.154468		10363379	0.979108	-0.0060995		10363379	0.339925	-0.202108			10363379	0.0167319	0.451449		10497364	0.17291	-0.757273		10363379	0.777005	0.0962635
10363392	0.257979	0.164744		10363392	0.834545	-0.0402578		10363392	0.980011	0.00871508			10363392	0.239039	0.191777		10510127	0.17291	0.633334		10363392	0.949942	0.0264695
10363403	0.000158502	0.512637		10363403	5.99e-05	0.538814		10363403	0.0178146	0.360056			10363403	0.104865	0.265278		10366344	0.173124	-0.263351		10363403	0.19335	0.269271
10363415	0.399611	0.39971		10363415	0.000369384	1.42097		10363415	0.250053	0.620702			10363415	0.321319	-0.50775		10445743	0.173124	-0.285992		10363415	0.974127	-0.0402042
10363430	0.034381	0.34365		10363430	0.50173	0.129867		10363430	0.305223	-0.224801			10363430	0.570937	0.126105		10466771	0.173546	0.292545		10363430	0.0852249	-0.38963
10363445	0.683564	0.152825		10363445	0.000824032	-0.926103		10363445	1.03e-07	-1.80809			10363445	0.501	0.256116		10514390	0.173767	-0.222197		10363445	0.360651	-0.435128
10363455	0.106233	0.46288		10363455	0.00446346	0.758624		10363455	0.116629	0.527585			10363455	0.531914	0.233061		10596533	0.173767	0.320111		10363455	0.226344	0.515555
10363460	0.718703	-0.0761697		10363460	0.376794	0.159075		10363460	0.929875	0.0333914			10363460	0.956117	-0.0157888		10345032	0.173841	-0.304873		10363460	0.925303	-0.0431602
10363475	0.23016	-0.312345		10363475	4.17e-08	-1.42956		10363475	0.000391327	-0.93267			10363475	0.965569	0.018821		10589884	0.173949	-0.647799		10363475	0.367493	-0.360363
10363479	0.0893485	0.16447		10363479	0.00930061	0.236375		10363479	0.0317002	0.228912			10363479	0.0923422	-0.18999		10416919	0.174074	-0.289753		10363479	0.938076	-0.0220675
10363481	0.084555	-0.25608		10363481	0.415272	-0.135554		10363481	0.353443	-0.186666			10363481	0.751206	-0.0706448		10429885	0.174074	-0.298132		10363481	0.956314	0.0254255
10363486	0.802633	0.0724623		10363486	0.946505	-0.021596		10363486	0.863986	-0.0765819			10363486	0.265751	0.281421		10449977	0.174074	-0.27864		10363486	0.907681	-0.064884
10363492	0.197539	-0.221106		10363492	0.135858	-0.245758		10363492	0.973035	0.0138907			10363492	0.869019	0.0445482		10598603	0.174074	0.561399		10363492	0.829609	-0.080413
10363498	0.345349	-0.299897		10363498	0.553599	-0.203605		10363498	0.375217	0.351133			10363498	0.709043	0.156755		10344168	0.174074	-0.373495		10363498	0.854948	0.12688
10363512	0.00989622	-0.26386		10363512	0.829472	-0.032195		10363512	0.139274	-0.189272			10363512	0.0487063	0.245315		10344172	0.174074	0.397293		10363512	0.0317394	0.291953
10363522	0.0774339	-0.271785		10363522	0.623501	-0.093416		10363522	0.271435	-0.219275			10363522	0.0474185	0.357855		10383351	0.174122	-0.240912		10363522	0.244671	0.272133
10363528	0.248986	0.424694		10363528	0.754468	0.144265		10363528	0.691852	0.235878			10363528	0.0918573	0.683499		10382973	0.174442	-0.304697		10363528	0.992421	0.0109245
10363541	0.983927	-0.008885		10363541	0.0885454	-0.435827		10363541	0.975353	-0.0200345			10363541	0.488697	0.23152		10384454	0.174442	-0.207066		10363541	0.688234	0.206019
10363545	0.960691	-0.0116398		10363545	0.00903129	-0.354578		10363545	0.459671	-0.15331			10363545	0.262557	0.193762		10387100	0.174442	-0.210631		10363545	0.882618	0.053947
10363551	0.960206	0.0171055		10363551	0.807135	0.0710375		10363551	0.800658	0.102063			10363551	0.0388057	0.509819		10390685	0.174442	0.265083		10363551	0.784093	0.124882
10363557	0.285584	-0.161386		10363557	0.749465	0.05934		10363557	0.331034	0.182674			10363557	0.202631	0.211402		10434930	0.174442	-0.281091		10363557	0.645592	0.12371
10363559	0.907825	0.0251365		10363559	0.19851	-0.194293		10363559	0.726804	-0.0902497			10363559	0.865603	-0.0406405		10443940	0.174442	0.275821		10363559	0.921657	0.0402272
10363561	0.709081	-0.170949		10363561	0.410442	0.327072		10363561	0.00501076	1.06232			10363561	0.282438	-0.459035		10456392	0.174442	1.21822		10363561	0.336184	-0.546198
10363563	0.0457458	0.256582		10363563	4.3e-05	0.514147		10363563	0.00351042	0.406578			10363563	0.0170764	0.373226		10492662	0.174442	0.335202		10363563	0.00563889	0.434498
10363575	0.879337	-0.0502338		10363575	0.978323	0.009385		10363575	0.903185	-0.0619679			10363575	0.622222	-0.154388		10511190	0.174442	0.195015		10363575	0.699353	-0.175901
10363599	0.0105399	0.562404		10363599	0.0902331	0.381793		10363599	0.851775	0.0881903			10363599	0.783444	-0.0961712		10511703	0.174442	-0.433803		10363599	0.895329	-0.077876
10363622	0.629346	-0.0912162		10363622	0.401656	-0.143286		10363622	0.696724	-0.102433			10363622	0.977967	0.007666		10542237	0.174442	-0.318758		10363622	0.91496	-0.044502
10363629	0.905102	-0.0262065		10363629	0.799344	-0.0521238		10363629	0.796755	-0.0734942			10363629	0.683411	0.0869137		10545751	0.174442	0.254131		10363629	0.702187	-0.114401
10363639	0.0020124	-0.446573		10363639	0.00571306	-0.392757		10363639	0.844815	0.0601428			10363639	0.00892831	0.489159		10551644	0.174442	-0.294996		10363639	0.275787	0.255549
10363641	0.542547	-0.124571		10363641	0.351414	0.175577		10363641	0.947934	0.0258348			10363641	0.564545	-0.1321		10560315	0.174442	0.270018		10363641	0.86683	-0.0711175
10363667	0.902644	-0.031729		10363667	0.589454	0.115271		10363667	0.903009	-0.0479827			10363667	0.872884	-0.0462468		10569129	0.174442	-0.375449		10363667	0.955509	0.0307107
10363669	0.0477108	0.433888		10363669	0.00962721	0.543099		10363669	0.446839	0.242093			10363669	0.0374405	0.544471		10394850	0.174442	-0.304773		10363669	0.593434	0.218899
10363676	0.897473	-0.0356648		10363676	0.0613951	0.342332		10363676	0.926415	-0.0402421			10363676	0.411886	-0.192924		10342692	0.174442	0.508309		10363676	0.943326	-0.0406118
10363696	0.96664	-0.00966875		10363696	0.636883	-0.0827745		10363696	0.846569	0.0558226			10363696	0.590077	0.102724		10338046	0.174598	0.33967		10363696	0.981296	0.0099465
10363699	0.634303	0.0501925		10363699	0.0247036	0.18213		10363699	0.596155	0.0712358			10363699	0.0154322	-0.247943		10518686	0.174839	-0.439315		10363699	0.793478	-0.048595
10363701	0.639706	-0.077302		10363701	0.0331076	-0.270691		10363701	0.809884	-0.0620634			10363701	0.105798	0.250962		10357220	0.174861	0.348991		10363701	0.450764	0.169031
10363703	0.0705587	0.323535		10363703	0.552967	0.126947		10363703	0.945198	0.0284504			10363703	0.243048	-0.250256		10398929	0.174861	0.254441		10363703	0.547424	-0.194014
10363706	0.205147	0.255731		10363706	0.441432	0.168058		10363706	0.587446	-0.16378			10363706	0.267964	-0.255966		10585097	0.174861	0.371959		10363706	0.686124	-0.153154
10363735	0.00747683	-0.501087		10363735	0.576404	-0.131739		10363735	0.840278	-0.0795948			10363735	0.0088781	-0.636051		10446587	0.17533	0.353469		10363735	0.0642417	-0.482362
10363741	0.933455	-0.0195048		10363741	0.477053	-0.123321		10363741	0.972471	0.0128402			10363741	0.698558	-0.0842673		10346783	0.175445	-0.319519		10363741	0.735193	-0.105061
10363743	0.335508	0.177013		10363743	0.621816	0.101837		10363743	0.762958	0.0926638			10363743	0.689421	0.0959835		10456846	0.175514	-0.303982		10363743	0.878357	-0.0643197
10363762	0.272652	0.287163		10363762	0.883231	-0.052439		10363762	0.199078	-0.390904			10363762	0.957891	-0.0227798		10386007	0.175597	-0.279062		10363762	0.780581	-0.14759
10363773	0.0432254	0.473181		10363773	0.761615	0.0968945		10363773	0.848345	0.0935618			10363773	0.740373	0.117688		10440617	0.175597	-0.205459		10363773	0.988173	-0.0107393
10363786	0.0011038	0.518414		10363786	0.000459122	0.548924		10363786	0.00345001	0.517406			10363786	0.173631	-0.264911		10520362	0.175597	0.497587		10363786	0.916803	-0.0475568
10363845	0.748116	-0.0966537		10363845	0.101791	-0.366884		10363845	0.737729	-0.13544			10363845	0.406629	-0.233973		10436561	0.1759	-0.285558		10363845	0.75566	-0.148237
10363856	0.942806	0.0236025		10363856	0.302741	0.229914		10363856	0.906749	-0.0545742			10363856	0.333151	0.243303		10360001	0.175977	-0.325214		10363856	0.73813	-0.142812
10363860	0.040688	0.523958		10363860	0.0293268	0.543519		10363860	0.915916	0.0627353			10363860	0.559701	-0.202226		10429926	0.175977	0.354209		10363860	0.871379	0.104615
10363868	0.00773239	0.749422		10363868	0.29006	0.332606		10363868	0.45346	0.315554			10363868	0.41717	0.297825		10484482	0.175977	-0.305503		10363868	0.99931	-0.000644
10363887	0.278085	0.16055		10363887	0.350186	-0.141054		10363887	0.989239	0.00509842			10363887	0.0333209	0.344366		10563116	0.175977	-0.397518		10363887	0.365699	0.202157
10363894	0.0824843	0.246923		10363894	0.926439	0.0202473		10363894	0.885661	-0.0444984			10363894	0.874579	-0.0367745		10566254	0.175977	1.04996		10363894	0.823228	-0.0718832
10363901	0.0131252	0.54748		10363901	0.286655	-0.26113		10363901	0.0171304	-0.592691			10363901	0.792257	-0.0926535		10566258	0.175977	1.04996		10363901	0.774352	0.141236
10363903	0.861176	0.0362425		10363903	0.19088	0.193293		10363903	0.25176	0.211048			10363903	0.792368	0.0580965		10569702	0.175977	-0.260919		10363903	0.540014	0.15775
10363905	0.675996	0.0930057		10363905	0.49748	0.138407		10363905	0.923732	-0.0386239			10363905	0.0879776	0.351057		10425357	0.176549	0.235374		10363905	0.65155	0.152623
10363915	0.39571	-0.155701		10363915	0.149223	-0.237725		10363915	0.808188	-0.0769216			10363915	0.894601	0.036059		10497673	0.176549	0.33485		10363915	0.88499	0.0598023
10363917	0.780203	-0.0548143		10363917	0.802976	0.0498562		10363917	0.360011	0.180286			10363917	0.201407	-0.218551		10347728	0.176744	-0.25992		10363917	0.883767	-0.0537642
10363921	0.432208	-0.152032		10363921	0.562658	-0.117941		10363921	0.49524	0.170539			10363921	0.219727	0.247577		10376733	0.177058	0.32985		10363921	0.910437	0.0514112
10363962	0.477531	0.18463		10363962	0.853483	0.0587773		10363962	0.632601	-0.174825			10363962	0.130162	0.396555		10339258	0.177058	0.287793		10363962	0.996959	-0.0027625
10363967	0.097316	-0.216506		10363967	0.946505	0.01331		10363967	0.0650925	0.272802			10363967	0.0875317	0.259791		10462005	0.177322	-0.307517		10363967	0.792825	0.0744787
10363970	0.620905	0.126816		10363970	0.176444	0.287573		10363970	0.7733	0.111606			10363970	0.853688	0.062322		10343197	0.177322	-0.588563		10363970	0.98875	0.0089445
10363983	0.254288	-0.207681		10363983	0.0231583	-0.3696		10363983	0.640048	-0.131059			10363983	0.565921	-0.130958		10557399	0.177359	-0.246093		10363983	0.891663	-0.060124
10364009	0.11841	-0.217615		10364009	0.0681418	-0.243979		10364009	0.847261	-0.0541312			10364009	0.542719	0.110215		10579012	0.177537	0.340924		10364009	0.961747	-0.019556
10364011	0.0501261	0.368372		10364011	0.218066	0.244251		10364011	0.48605	-0.194428			10364011	0.934866	-0.0269213		10344147	0.177537	-0.5317		10364011	0.988293	-0.00853325
10364030	0.00170381	-0.635417		10364030	9.59e-06	-0.918206		10364030	0.000192778	-0.847766			10364030	0.685639	0.122802		10342739	0.177557	0.382364		10364030	0.545822	-0.229708
10364035	0.0546746	-0.30038		10364035	0.859465	0.03975		10364035	0.286515	-0.219878			10364035	0.870801	-0.0424525		10355191	0.177774	-0.243429		10364035	0.237274	-0.282878
10364038	0.75901	0.0798342		10364038	0.00336393	0.53739		10364038	0.220104	0.301414			10364038	0.122393	0.351214		10542662	0.177814	-0.306066		10364038	0.0969731	0.446622
10364049	0.126026	-0.204661		10364049	0.481992	-0.106739		10364049	0.681062	-0.0915777			10364049	0.801191	0.051235		10398907	0.178136	-0.623489		10364049	0.654854	-0.112968
10364051	0.055741	-0.310455		10364051	0.294497	-0.184825		10364051	0.286852	-0.228077			10364051	0.836519	0.053925		10518453	0.178136	0.250053		10364051	0.646215	0.144485
10364056	0.084297	0.474838		10364056	0.00261716	0.775995		10364056	0.025588	0.673194			10364056	0.685342	0.159375		10388679	0.17833	-0.294104		10364056	0.343125	0.417291
10364072	0.7498	-0.100282		10364072	0.213242	-0.305476		10364072	0.449936	-0.255974			10364072	0.711668	-0.127698		10416112	0.17833	-0.326247		10364072	0.895335	-0.0805727
10364091	0.63692	-0.119987		10364091	0.620127	-0.124817		10364091	0.494249	0.205539			10364091	0.93009	0.030772		10452047	0.178898	0.317449		10364091	0.535587	-0.226371
10364093	0.785768	-0.217354		10364093	0.846806	0.160487		10364093	0.989024	0.0221917			10364093	0.835607	0.193903		10455108	0.178898	0.420866		10364093	0.937969	0.134981
10364102	0.567774	0.17102		10364102	0.310426	0.273179		10364102	0.836843	0.10327			10364102	0.223597	0.360085		10536527	0.178917	-0.25111		10364102	0.545794	0.270262
10364109	0.473595	0.185233		10364109	0.165926	0.315462		10364109	0.735321	0.134807			10364109	0.451773	0.213424		10366938	0.17947	0.412185		10364109	0.0908531	0.518583
10364112	0.705923	0.07473		10364112	0.567221	-0.105342		10364112	0.0703577	0.317312			10364112	0.320545	0.184626		10425037	0.17947	-0.198549		10364112	0.296492	0.251001
10364130	0.442469	-0.122668		10364130	0.629572	-0.0832688		10364130	0.736211	0.0838199			10364130	0.616304	-0.09592		10575369	0.17947	-0.270302		10364130	0.572493	0.142752
10364134	0.0288074	-0.343936		10364134	0.532778	-0.11878		10364134	0.378234	-0.195733			10364134	0.897319	0.0347698		10608089	0.17947	-0.307513		10364134	0.371317	-0.234712
10364149	0.78625	0.0763962		10364149	0.329464	0.2196		10364149	0.757316	-0.116814			10364149	0.193382	0.317335		10356353	0.179598	-0.256025		10364149	0.952331	0.0384728
10364153	0.595253	-0.0927405		10364153	0.0629405	-0.259882		10364153	0.876745	0.0480773			10364153	0.668264	0.0872032		10393614	0.179598	0.285856		10364153	0.875578	-0.0564347
10364155	0.129937	-0.204001		10364155	0.637657	-0.0772875		10364155	0.648547	-0.0994723			10364155	0.925314	0.0211908		10412607	0.179598	0.375743		10364155	0.97127	-0.014302
10364164	0.986477	0.004314		10364164	0.364957	-0.147918		10364164	0.521585	-0.142019			10364164	0.618471	-0.101381		10449041	0.179598	-0.221565		10364164	0.602843	0.143017
10364194	0.0091364	-0.858369		10364194	0.140219	-0.508684		10364194	0.886344	0.106837			10364194	0.196549	0.522376		10471036	0.179598	0.323897		10364194	0.211404	0.640279
10364217	0.819273	0.0486082		10364217	0.16887	-0.213263		10364217	0.994081	-0.00325992			10364217	0.35983	0.170777		10477475	0.179598	-0.230894		10364217	0.9615	0.0222098
10364222	0.72	-0.0746572		10364222	0.774168	-0.0620272		10364222	0.531488	-0.150565			10364222	0.754131	0.0753485		10480064	0.179598	0.241709		10364222	0.970959	0.0174123
10364237	0.937596	-0.0180468		10364237	0.818991	-0.0466945		10364237	0.972428	-0.0125758			10364237	0.0331689	0.366884		10486320	0.179598	-0.25876		10364237	0.387419	0.207708
10364239	0.20298	-0.312582		10364239	0.214339	0.301997		10364239	0.710458	0.151304			10364239	0.866737	0.064588		10556178	0.179598	-0.292541		10364239	0.853438	0.103926
10364251	0.63692	-0.105321		10364251	0.25083	-0.216939		10364251	0.326139	-0.235217			10364251	0.279217	0.233898		10559853	0.179598	0.284915		10364251	0.361435	0.264752
10364262	0.10269	-0.641062		10364262	2e-07	-2.09664		10364262	2.52e-11	-3.39979			10364262	0.793452	-0.156681		10605999	0.179598	-0.336193		10364262	0.0214659	-1.13017
10364280	0.664341	0.18435		10364280	0.624472	0.20371		10364280	0.920654	-0.0767592			10364280	0.0314585	0.852535		10343761	0.179598	-0.632762		10364280	0.979041	-0.02743
10364287	0.370611	0.0907675		10364287	0.871067	-0.021265		10364287	0.439128	0.100413			10364287	0.0145759	0.2683		10483786	0.179838	0.327028		10364287	0.458646	0.11453
10364293	0.104462	-0.23958		10364293	0.963711	0.0103493		10364293	0.246527	-0.216494			10364293	0.495731	0.128628		10604159	0.18025	-0.243968		10364293	0.593434	0.143922
10364301	0.432915	-0.128241		10364301	0.957171	-0.0119055		10364301	0.483322	0.146883			10364301	0.108418	0.269294		10402841	0.180886	0.237571		10364301	0.714571	0.106447
10364315	0.0276642	-0.394407		10364315	0.00617698	-0.473741		10364315	0.445569	-0.200689			10364315	0.388791	0.196407		10492325	0.180886	-0.20302		10364315	0.596354	0.179823
10364317	0.437528	-0.121286		10364317	0.45682	0.116262		10364317	0.718658	-0.0863052			10364317	0.55117	-0.108015		10524681	0.180886	0.30267		10364317	0.889079	0.049029
10364319	0.383684	-0.154439		10364319	0.0482846	-0.302395		10364319	0.722314	-0.0990883			10364319	0.181346	0.249635		10507589	0.180969	-0.326833		10364319	0.516929	0.180794
10364321	0.911175	0.0242347		10364321	0.479956	0.11951		10364321	0.883062	0.0468591			10364321	0.38577	0.157189		10549544	0.180969	-0.445896		10364321	0.907452	-0.0453452
10364324	0.705081	-0.0810147		10364324	0.10749	-0.26454		10364324	0.879469	-0.0543814			10364324	0.168308	0.267681		10346260	0.181331	0.263178		10364324	0.589332	0.164138
10364326	0.180409	-0.167469		10364326	0.773838	0.0467518		10364326	0.208082	-0.189909			10364326	0.327025	-0.143131		10392347	0.181331	0.281717		10364326	0.420327	-0.161501
10364328	0.929086	-0.0243735		10364328	0.486677	-0.143767		10364328	0.621679	-0.142081			10364328	0.538333	0.144698		10495867	0.181331	-0.290791		10364328	0.982195	-0.012007
10364331	0.790355	-0.0560527		10364331	0.956859	-0.0128957		10364331	0.6308	0.120701			10364331	0.875533	0.0397593		10376778	0.181474	0.830176		10364331	0.962913	-0.0214237
10364338	0.0121167	0.404898		10364338	0.0575397	0.308628		10364338	0.86475	0.0607093			10364338	0.510212	0.143325		10431528	0.18166	0.261566		10364338	0.681248	0.134759
10364346	0.82034	-0.0691232		10364346	0.960797	-0.016568		10364346	0.840513	-0.0884377			10364346	0.403811	0.225893		10516225	0.18166	-0.242212		10364346	0.969854	0.0245085
10364361	0.720676	-0.0860043		10364361	0.878552	0.0409735		10364361	0.582308	-0.15849			10364361	0.27167	0.243788		10546129	0.18166	0.307865		10364361	0.73252	-0.129971
10364371	0.639484	-0.111345		10364371	0.801388	-0.0662892		10364371	0.65795	-0.14095			10364371	0.394482	0.201553		10552210	0.18166	0.237459		10364371	0.699994	0.147344
10364373	0.041517	-0.336135		10364373	0.0711712	-0.295803		10364373	0.332099	-0.218575			10364373	0.0735998	-0.351145		10400866	0.181807	-0.337694		10364373	0.870657	-0.0676853
[truncated: 33,559 more rows]

## Sheet: probe-genee symbol
Probe Set ID	Gene Symbol	mRNA Accession
10344614	---	GENSCAN00000037374
10344616	---	ENSMUST00000082908
10344620	Gm10568	ENSMUST00000097833
10344622	Gm6123	XR_030609
10344624	Lypla1	NM_008866
10344633	Tcea1	NM_011541
10344637	Atp6v1h	NM_133826
10344653	Oprk1	NM_011011
10344658	Rb1cc1	NM_009826
10344674	Fam150a	AK087278
10344679	St18	NM_173868
10344707	Pcmtd1	NM_183028
10344713	Ahcy	NM_016661
10344715	---	ENSMUST00000067345
10344717	---	ENSMUST00000102181
10344719	---	ENSMUST00000151704
10344721	---	ENSMUST00000083691
10344723	Rrs1	NM_021511
10344725	Adhfe1	NM_175236
10344741	Hnrnpa3	NM_053263
10344743	3110035E14Rik	BC066997
10344750	Sgk3	NM_133220
10344772	6030422M02Rik	NM_177722
10344789	Cspp1	NM_026493
10344797	Cspp1	ENSMUST00000118263
10344799	Cspp1	NM_026493
10344801	Cspp1	NM_026493
10344803	Cspp1	NM_026493
10344805	Cspp1	NM_026493
10344807	Cspp1	NM_026493
10344809	Cspp1	NM_026493
10344811	Cspp1	NM_026493
10344813	Cspp1	NM_026493
10344815	Cspp1	NM_026493
10344817	Cspp1	NM_026493
10344819	Cspp1	NM_026493
10344821	Cspp1	NM_026493
10344835	---	GENSCAN00000012277
10344837	Prex2	NM_029525
10344879	A830018L16Rik	NM_001160369
10344895	Gm7560	XR_032183
10344897	Sulf1	NM_172294
10344922	---	ENSMUST00000092507
10344924	Xkr9	NM_001011873
10344929	Msc	NM_010827
10344931	Rpl5	NM_016980
10344935	Kcnb2	NM_001098528
10344939	Terf1	NM_009352
10344950	Gm7634	XM_001473720
10344952	Rdh10	NM_133832
10344960	Tmem70	NM_027415
10344966	Ly96	NM_016923
10344973	Gdap1	NM_010267
10344981	Pi15	NM_053191
10344990	Crispld1	NM_031402
10345007	Tcfap2d	NM_153154
10345016	Tcfap2b	NM_009334
10345025	Iars	NM_172015
10345028	Mir206	NR_029593
10345030	Mir133b	NR_029902
10345032	Il17a	NM_010552
10345037	Paqr8	NM_028829
10345046	Efhc1	NM_027974
10345058	Tmem14a	NM_029398
10345065	Gsta3	NM_001077353
10345074	Cetn4	NM_145825
10345077	Khdc1a	NM_183322
10345079	Khdc1a	NM_183322
10345083	Khdc1b	NM_001113187
10345087	Mir30a	NR_029533
10345089	Mir30c-2	NR_029717
10345091	B3gat2	NM_172124
10345099	1110058L19Rik	NM_026503
10345101	Col9a1	NM_007740
10345141	Lmbrd1	NM_026719
10345167	Gm9443	XR_031920
10345172	Gm9884	ENSMUST00000064487
10345174	---	GENSCAN00000040898
10345181	---	ENSMUST00000081488
10345183	Cdk10	NM_194446
10345190	Lgsn	NM_153601
10345197	4930521A18Rik	NM_029062
10345200	---	GENSCAN00000044986
10345203	Paox	NM_153783
10345206	---	ENSMUST00000117896
10345212	Khdrbs2	NM_133235
10345224	---	ENSMUST00000083289
10345226	---	ENSMUST00000083326
10345228	1700001G17Rik	NR_033199
10345230	Rab23	NM_008999
10345241	Dst	NM_134448
10345352	---	GENSCAN00000018008
10345357	Imp4	NM_178601
10345368	D1Ertd448e	ENSMUST00000097783
10345370	Ptpn18	NM_011206
10345387	Prss39	NM_009355
10345393	Cfc1	NM_007685
10345401	Fam123c	NM_213727
10345404	C230030N03Rik	AK082264
10345406	---	ENSMUST00000095043
10345409	---	ENSMUST00000095043
10345411	Arhgef4	NM_183019
10345423	Plekhb2	NM_145516
10345436	---	AK145655
10345438	---	GENSCAN00000016447
10345440	---	ENSMUST00000082667
10345442	Hs6st1	NM_015818
10345445	Arid5a	NM_001172205
10345457	---	ENSMUST00000078633
10345482	Cnnm4	NM_033570
10345492	Cnnm3	NM_001039551
10345504	Cox5b	NM_009942
10345509	Zap70	NM_009539
10345527	---	ENSMUST00000093691
10345529	Vwa3b	BC147491
10345546	Vwa3b	XR_032810
10345548	Vwa3b	XR_032810
10345550	Vwa3b	XR_032810
10345552	Vwa3b	XR_032810
10345554	Vwa3b	XR_032810
10345556	Vwa3b	XR_032810
10345558	Vwa3b	BC050813
10345571	Cnga3	NM_009918
10345580	Inpp4a	NM_030266
10345608	Unc50	NM_026123
10345616	Lipt1	NM_001037918
10345620	Mrpl30	NM_027098
10345626	Eif5b	NM_198303
10345656	Nms	NM_001011684
10345666	Pdcl3	NM_026850
10345675	Npas2	NM_008719
10345698	Rpl31	NM_053257
10345704	---	ENSMUST00000083695
10345706	D1Bwg0212e	BC049091
10345715	Map4k4	NM_008696
10345752	Il1r2	NM_010555
10345762	Il1r1	NM_008362
10345777	Il1rl2	NM_133193
10345791	Il1rl1	NM_001025602
10345807	Il18r1	NM_008365
10345824	Il18rap	NM_010553
10345840	Slc9a4	NM_177084
10345855	Slc9a2	NM_001033289
10345869	Tmem182	NM_001081198
10345875	---	GENSCAN00000000469
10345877	Gm9915	ENSMUST00000066196
10345879	Pou3f3	NM_008900
10345882	Mrps9	NM_023514
10345895	Gpr45	NM_053107
10345902	8430432A02Rik	ENSMUST00000039080
10345904	AI597479	NM_133818
10345909	Gm8580	NR_027478
10345911	Gm8211	XM_001476725
10345913	Nck2	NM_010879
10345921	1500015O10Rik	NM_024283
10345926	Gm8230	XR_030655
10345928	---	GENSCAN00000015939
10345930	Tpp2	NM_009418
10345967	Bivm	NM_144558
10345981	Ercc5	NM_011729
10346000	Gulp1	NM_028450
10346015	Col3a1	NM_009930
10346067	---	GENSCAN00000003037
10346069	Gm8304	XM_001472883
10346072	---	ENSMUST00000083321
10346074	Wdr75	NM_028599
10346098	---	GENSCAN00000048559
10346105	Rpl23a	NM_207523
10346107	Dnahc7b	ENSMUST00000097760
10346109	Dnahc7b	NM_001160386
10346114	---	ENSMUST00000093689
10346116	---	ENSMUST00000094964
10346137	Gm8357	XR_033155
10346139	---	GENSCAN00000029993
10346141	C230029F24Rik	ENSMUST00000056879
10346146	Gm8384	XM_001487804
10346150	Tmeff2	NM_019790
10346164	Sdpr	NM_138741
10346168	Stat4	NM_011487
10346191	Stat1	NM_009283
10346222	---	AK145655
10346224	Tmem194b	NM_001142647
10346235	Hibch	NM_146108
10346250	Mstn	NM_010834
10346255	Ormdl1	NM_145517
10346260	Osgepl1	NM_028091
10346269	Ccdc150	NM_030025
10346298	Coq10b	NM_001039710
10346303	Hspe1	NM_008303
10346310	Mobkl3	NM_025283
10346321	Gm10561	ENSMUST00000097736
10346323	2011-03-02	NM_175439
10346328	Gm8292	XR_031547
10346330	Plcl1	NM_001114663
10346337	1700066M21Rik	NM_028546
10346340	9430016H08Rik	BC071241
10346348	Spats2l	NM_144882
10346365	Sgol2	NM_199007
10346374	Aox1	NM_009676
10346410	Aox3	NM_023617
10346448	Aox4	NM_023631
10346485	Aox3l1	NM_001008419
10346523	Bzw1	NM_025824
10346533	Nif3l1	NM_022988
10346544	Ndufb3	NM_025597
10346549	Cbx3	NM_007624
10346551	Cflar	NM_207653
10346562	Cflar	NM_207653
10346564	Casp8	NM_009812
10346576	Stradb	NM_172656
10346592	Als2cr4	NM_001033449
10346594	Cdk15	NM_001033373
10346607	Fzd7	NM_008057
10346611	Gm973	NM_001013771
10346634	Nop58	NM_018868
10346651	Bmpr2	NM_007561
10346668	Fam117b	NM_001037725
10346678	Carf	NM_139150
10346695	Nbeal1	NM_173444
10346722	Nbeal1	NM_173444
10346747	Cyp20a1	NM_030013
10346762	---	ENSMUST00000083124
10346764	Abi2	NM_198127
10346780	Eif4a1	NM_144958
10346783	Cd28	NM_007642
10346790	Ctla4	NM_009843
10346799	Icos	NM_017480
10346808	Rpl17	NM_001002239
10346810	Pard3b	NM_001081050
10346838	Pard3b	NM_001081050
10346840	---	ENSMUST00000118720
10346843	Nrp2	NM_001077403
10346867	Eef1b2	NM_018796
10346874	---	ENSMUST00000082678
10346876	Snora41	NR_028558
10346878	Zdbf2	NM_028673
10346882	Adam23	NM_011780
10346914	Fastkd2	NM_172422
10346928	---	ENSMUST00000120486
10346938	Gm13749	NR_027824
10346941	---	ENSMUST00000078304
10346943	Creb1	NM_133828
10346960	Ccnyl1	NM_001097644
10346970	Pikfyve	NM_011086
10347018	Pth2r	NM_139270
10347033	Crygf	NM_027010
10347036	Mtap2	NM_001039934
10347058	---	ENSMUST00000083760
10347060	Unc80	NM_175510
10347073	Unc80	NM_175510
10347106	Rpe	NM_025683
10347117	Cps1	NM_001080809
10347158	---	ENSMUST00000119302
10347163	Spag16	NM_029160
10347186	---	ENSMUST00000102000
10347188	Vwc2l	NM_177164
10347193	Atic	NM_026195
10347210	Gm15456	ENSMUST00000097699
10347214	---	GENSCAN00000003671
10347216	Rpl21	NM_019647
10347218	---	ENSMUST00000101806
10347220	---	ENSMUST00000082922
10347222	---	ENSMUST00000082922
10347224	---	ENSMUST00000082922
10347226	Tmem169	NM_175564
10347232	Xrcc5	NM_009533
10347254	Smarcal1	NM_018817
10347273	Rpl37a	NM_009084
10347277	Igfbp2	NM_008342
10347282	Rufy4	NM_001170641
10347291	Cxcr2	NM_009909
10347295	---	ENSMUST00000101821
10347297	Arpc2	NM_029711
10347307	Gpbar1	NM_174985
10347310	Pnkd	NM_001039509
10347324	Gm216	BC150857
10347335	Slc11a1	NM_013612
10347351	Ctdsp1	NM_153088
10347362	Mir26b	NR_029743
10347364	Vil1	NM_009509
10347386	Rqcd1	NM_021383
10347398	Plcd4	NM_001081456
10347417	Bcs1l	NM_025784
10347427	Stk36	NM_175031
10347460	Ttll4	NM_001014974
10347481	Cyp27a1	NM_024264
10347491	Wnt6	NM_009526
10347497	Wnt10a	NM_009518
10347503	Cdk5r2	NM_009872
10347508	Fam134a	NM_170755
10347521	Zfand2b	NM_026846
10347531	Ankzf1	NM_026187
10347552	Stk16	NM_011494
10347564	Dnajb2	NM_001159883
10347583	Des	NM_010043
10347593	Speg	NM_007463
10347639	Gmppa	NM_133708
10347650	Accn4	NM_183022
10347662	Tmem198	NM_177056
10347669	Inha	NM_010564
10347672	Stk11ip	NM_027886
10347697	Slc4a3	NM_009208
10347724	Slc4a3	ENSMUST00000097692
10347726	---	ENSMUST00000121823
10347728	Gm2060	XR_033098
10347730	---	GENSCAN00000012376
10347734	Sgpp2	NM_001004173
10347741	Mogat1	NM_026713
10347748	Acsl3	NM_028817
10347767	Kcne4	NM_021342
10347772	Gm10555	ENSMUST00000097684
10347774	Mrpl44	NM_001081210
10347779	9830004L10Rik	AK137457
10347781	9430031J16Rik	BC082310
10347790	---	AK089594
10347792	---	ENSMUST00000023262
10347796	Rhbdd1	NM_029777
10347807	Col4a3	NM_007734
10347860	---	ENSMUST00000083121
10347862	Mff	NM_029409
10347873	Agfg1	NM_010472
10347888	Ccl20	NM_016960
10347895	Wdr69	NR_027636
10347910	Fbxo36	NM_025386
10347915	Gm7609	NM_001081746
10347917	Rpl19	NM_009078
10347919	A530040E14Rik	BC100303
10347921	A530040E14Rik	ENSMUST00000093501
10347925	Gm7609	NM_001081746
10347928	Sp110	NM_175397
10347931	G530012D18Rik	AK149712
10347933	Sp140	NM_001013817
10347948	Sp100	NM_013673
10347968	---	ENSMUST00000145440
10347970	Cab39	NM_133781
10347980	Itm2c	NM_022417
10347988	4933407L21Rik	ENSMUST00000027426
10347992	Spata3	NM_027300
10348000	2810459M11Rik	NM_001144992
10348004	Psmd1	NM_027357
10348032	Armc9	NM_030184
10348062	B3gnt7	NM_145222
10348070	Ncl	NM_010880
10348072	C130036L24Rik	ENSMUST00000097665
10348074	1700019O17Rik	NM_027966
10348076	Rpl30-ps6	ENSMUST00000086964
10348078	Ptma	NM_008972
10348087	Cops7b	NM_172974
10348096	Dis3l2	NM_001172157
10348119	---	GENSCAN00000026779
10348131	Akp3	NM_007432
10348144	1700027L20Rik	ENSMUST00000044533
10348150	Chrnd	NM_021600
10348166	Chrng	ENSMUST00000027470
10348180	Eif4e2	NM_001039169
10348194	Efhd1	NM_028889
10348201	Gigyf2	NM_146112
10348234	Neu2	NM_001160165
10348240	3110079O15Rik	BC115669
10348244	Inpp5d	NM_010566
10348277	Atg16l1	NM_029846
10348299	5830472F04Rik	ENSMUST00000097661
10348301	Sag	NM_009118
10348321	Dgkd	NM_177646
10348354	Ugt1a9	NM_201644
10348376	Heatr7b1	NM_001177364
10348378	Trpm8	NM_134252
10348410	Spp2	NM_029269
10348420	---	GENSCAN00000021798
10348424	Sh3bp4	NM_133816
10348432	Agap1	NM_178119
10348451	Cxcr7	NM_007722
10348456	Cops8	NM_133805
10348468	Gm9991	ENSMUST00000070048
10348471	Mlph	NM_053015
10348489	Prlh	NM_001101647
10348493	Lrrfip1	NM_008515
10348521	Rbm44	NM_001033408
10348537	Ramp1	NM_016894
10348547	Ube2f	NM_026454
10348556	---	ENSMUST00000117121
10348558	Scly	NM_016717
10348570	Espnl	NM_001033292
10348580	Klhl30	NM_027551
10348590	Fam132b	NM_173395
10348600	Traf3ip1	NM_028718
10348618	Asb1	NM_001039126
10348632	Twist2	NM_007855
10348635	Olfr1413	NM_147037
10348637	Olfr1412	NM_146277
10348639	Olfr1411	NM_146490
10348641	Olfr1410	NM_146491
10348643	Olfr12	NM_206896
10348645	Gpr35	NM_022320
10348653	Gpc1	NM_016696
10348664	Mir149	NR_029559
10348666	Dusp28	NM_175118
10348670	Rnpepl1	NM_181405
10348682	Capn10	NM_011796
10348697	Aqp12	NM_177587
10348702	Agxt	NM_016702
10348713	---	ENSMUST00000138595
10348739	Sned1	NM_172463
10348775	Ppp1r7	NM_023200
10348789	---	ENSMUST00000082455
10348791	Ano7	NM_207031
10348817	2011-09-02	NM_001159719
10348829	Farp2	NM_145519
10348858	Bok	NM_016778
10348864	Thap4	NM_025920
10348866	Atg4b	NM_174874
10348879	Ing5	NM_025454
10348889	D2hgdh	NM_178882
10348896	Gal3st2	NM_199366
10348902	Gal3st2	NM_199366
10348906	Gm6086	NM_001039219
10348910	Neu4	NM_173772
10348917	Fam174a	NM_026321
10348924	Gm15427	NM_001111116
10348927	---	ENSMUST00000082527
10348929	Hnrnpf	NM_133834
10348932	Gin1	NM_026250
10348943	---	ENSMUST00000083987
10348945	---	GENSCAN00000026924
10348947	Slco6d1	NM_027584
10348963	Cntnap5b	NM_172851
10348983	---	GENSCAN00000024402
10348994	---	GENSCAN00000042852
10348996	---	GENSCAN00000039359
10348999	Cdh20	NM_011800
10349014	Capza1	NM_009797
10349016	2310035C23Rik	NM_173187
10349049	Zfp706	NM_026521
10349051	Tnfrsf11a	NM_009399
10349065	Zcchc2	NM_001122676
10349081	Phlpp1	NM_133821
10349100	Gm6651	XR_032823
10349102	Bcl2	NM_009741
10349108	Serpinb5	NM_009257
10349118	Serpinb12	NM_027971
10349129	Serpinb13	NM_172852
10349138	Serpinb11	NM_025867
10349147	Serpinb7	NM_027548
10349157	Serpinb2	NM_001174170
10349166	Serpinb10	NM_198028
10349174	Serpinb8	NM_011459
10349184	Cdh7	NM_172853
10349208	Cntnap5a	NM_001077425
10349233	---	GENSCAN00000034528
10349237	---	ENSMUST00000083931
10349239	Mki67ip	NM_026472
10349249	Clasp1	NM_001081276
10349295	Tcfcp2l1	NM_023755
10349314	---	GENSCAN00000002117
10349316	Tmem185b	NM_146103
10349319	Sctr	NM_001012322
10349333	3110009E18Rik	NM_028439
10349340	C1ql2	NM_207233
10349345	En1	NM_010133
10349348	Ccdc93	NM_001025156
10349378	Dpp10	NM_199021
10349383	Slc35f5	NM_028787
10349401	Gpr39	NM_027677
10349404	Mgat5	NM_145128
10349427	---	ENSMUST00000104551
10349429	---	ENSMUST00000083753
10349431	Acmsd	NM_001033041
10349442	Ccnt2	NM_028399
10349453	Rab3gap1	NM_178690
10349478	Rpl28	NM_009081
10349480	R3hdm1	NM_181750
10349510	Mir128-1	NR_029543
10349512	Ubxn4	NM_026390
10349529	Thsd7b	NM_172485
10349559	Yod1	NM_178691
10349562	AA986860	NM_177604
10349571	Fcamr	NM_001170632
10349580	Pigr	NM_011082
10349593	Faim3	NM_026976
10349603	Il10	NM_010548
10349610	Lgtn	NM_001136070
10349634	---	ENSMUST00000097584
10349637	Fam72a	BC138225
10349644	Avpr1b	NM_011924
10349648	Ctse	NM_007799
10349661	5430435G22Rik	NM_145509
10349671	Slc26a9	NM_177243
10349694	Pm20d1	NM_178079
10349711	Slc41a1	NM_173865
10349724	Rab7l1	NM_144875
10349733	Nucks1	NM_175294
10349744	Slc45a3	NM_145977
10349752	Elk4	NM_007923
10349761	Lemd1	NM_001033250
10349769	Mir135b	NR_029777
10349771	Gm7241	XM_987328
10349773	Klhdc8a	NM_144810
10349782	Nuak2	NM_028778
10349793	Dstyk	NM_172516
10349809	Rbbp5	NM_172517
10349821	Tmem81	NM_029025
10349826	Gm10538	ENSMUST00000097577
10349828	Lrrn2	NM_010732
10349832	Gm7246	XR_033420
10349834	Pik3c2b	NM_001099276
10349868	Ppp1r15b	NM_133819
10349872	---	GENSCAN00000025128
10349876	Plekha6	NM_182930
10349904	Golt1a	NM_026680
10349913	Kiss1	NM_178260
10349922	Ren1	NM_031192
10349932	Etnk2	NM_175443
10349943	---	ENSMUST00000082880
10349945	Gm10537	ENSMUST00000097572
10349947	Fmod	NM_021355
10349951	Gm8618	ENSMUST00000097570
10349953	Chit1	NM_027979
10349968	Chi3l1	NM_007695
10349980	Mybph	NM_016749
10349993	Myog	NM_031189
10349997	4933406M09Rik	NM_173771
10350003	Cyb5r1	NM_028057
10350015	Adipor1	NM_028320
10350024	Klhl12	NM_153128
10350039	Rabif	NM_145510
10350044	Rpl29	L08651
10350046	Kdm5b	NM_152895
10350077	Syt2	NM_009307
10350090	Ube2t	NM_026024
10350099	Ptprv	NM_007955
10350102	Ptpn7	NM_177081
10350113	Arl8a	NM_026823
10350123	Lmod1	NM_053106
10350128	Nav1	NM_173437
10350136	Csrp1	NM_007791
10350146	Phlda3	NM_013750
10350149	Tnni1	NM_021467
10350159	Lad1	NM_133664
10350173	Tnnt2	NM_001130174
10350188	Tmem9	NM_025439
10350197	---	GENSCAN00000047306
10350199	Cacna1s	NM_001081023
10350247	Kif21b	NM_001039472
10350286	Ddx59	NM_026500
10350297	Kif14	NM_001081258
10350329	Kif14	NM_001081258
10350331	Zfp281	NM_001160251
10350335	Hmbs	NM_013551
10350337	A130050O07Rik	ENSMUST00000054333
10350339	Mir181a-1	NR_029795
10350341	Mir181b-1	NR_029820
10350343	Atp6v1g3	NM_177397
10350349	Dennd1b	NM_001166501
10350377	Zbtb41	NM_172643
10350392	Aspm	NM_009791
10350425	F13b	NM_031164
10350438	Kcnt2	NM_001081027
10350473	B3galt2	NM_020025
10350478	Glrx2	NM_001038592
10350489	Uchl5	NM_019562
10350502	---	GENSCAN00000044523
10350504	Gm5263	XR_033865
10350506	Fam5c	NM_153539
10350516	Ptgs2	NM_011198
10350530	Pdc	NM_001159730
10350535	Tpr	NM_133780
10350590	---	ENSMUST00000078119
10350592	3110040M04Rik	AK014162
10350594	Ivns1abp	NM_054102
10350614	1190005F20Rik	NM_026876
10350630	Fam129a	NM_022018
10350646	Edem3	NM_001039644
10350668	Glt25d2	NM_177756
10350681	Apobec4	NM_001081197
10350684	Arpc5	NM_026369
10350689	Ncf2	NM_010877
10350697	Nmnat2	NM_175460
10350710	1700012A16Rik	BC113157
10350723	---	ENSMUST00000082501
10350725	Rgs8	NM_026380
10350733	Rgs16	NM_011267
10350742	Rnasel	NM_011882
10350749	Gm5531	NM_001008426
10350751	Teddm1	NM_178244
10350753	Glul	NM_008131
10350758	A930039A15Rik	AK080751
10350760	---	ENSMUST00000086195
10350766	Stx6	NM_021433
10350777	Acbd6	NM_028250
10350790	Tor1aip2	NM_172843
10350792	Tor1aip2	NM_001160181
10350800	Tor1aip2	NM_172843
10350806	Nphs2	NM_130456
10350816	Rpl35	NM_025592
10350819	Csnk2a1	NM_007788
10350823	Abl2	NM_001136104
10350838	2810417H13Rik	NM_026515
10350840	Angptl1	NM_028333
10350846	Gm10531	ENSMUST00000097519
10350848	2810025M15Rik	BC055845
10350853	BC026585	NM_001033284
10350864	Sec16b	NM_033354
10350894	---	GENSCAN00000036350
10350896	Astn1	NM_007495
10350921	Mir488	NR_030441
10350923	Rfwd2	NM_011931
10350951	Tnr	NM_022312
10350975	Gm10530	ENSMUST00000097514
10350977	4930523C07Rik	NM_001162896
10350985	Mrps14	NM_025474
10350990	Rpl23a	NM_207523
10350992	Rc3h1	NM_001024952
10351013	Rc3h1	NM_001024952
10351015	Serpinc1	NM_080844
10351026	Gas5	NR_002840
10351035	Gas5	NR_002840
10351037	Gas5	NR_002840
10351039	Gas5	NR_002840
10351041	---	ENSMUST00000083801
10351043	Snord47	NR_028543
10351045	---	FM991906
10351047	Cenpl	NM_027429
10351056	Ankrd45	NM_028664
10351063	---	GENSCAN00000035901
10351065	---	GENSCAN00000035901
10351095	Tnfsf4	NM_009452
10351099	Tnfsf18	NM_183391
10351107	Pigc	NM_026078
10351111	Dnm3os	NR_002870
10351117	Dnm3	NM_001038619
10351119	Vamp4	NM_016796
10351131	Myoc	NM_010865
10351138	Rpsa-ps1	XR_031476
10351140	Kifap3	NM_010629
10351163	Scyl3	NM_028776
10351179	2810422O20Rik	BC050143
10351182	Sele	NM_011345
10351197	Sell	NM_011346
10351206	Selp	NM_011347
10351224	F5	NM_007976
10351259	Slc19a2	NM_054087
10351269	4930455F23Rik	NM_029115
10351277	Nme7	NM_138314
10351293	Dpt	NM_019759
10351298	Gpr161	NM_001081126
10351304	Brp44	NM_027430
10351310	Adcy10	NM_173029
10351345	---	GENSCAN00000018896
10351347	Creg1	NM_011804
10351353	Cd247	NM_001113394
10351368	Gpa33	NM_021610
10351380	Ildr2	NM_001164528
10351390	Tada1	NM_030245
10351400	Fam78b	NM_001160262
10351404	Tmco1	NM_001039483
10351414	Aldh9a1	NM_019993
10351430	Rxrg	NM_009107
10351443	Lmx1a	NM_033652
10351455	Rgs5	NM_009063
10351463	Rgs5	ENSMUST00000027997
10351465	1700084C01Rik	BC150846
10351471	Uhmk1	NM_010633
10351473	Sh2d1b2	NM_001033499
10351477	Sh2d1b1	NM_012009
10351482	1700015E13Rik	BC099563
10351487	Nos1ap	NM_001109985
10351489	Gm7299	XR_031469
10351491	Olfml2b	NM_177068
10351500	---	AK089343
10351502	Dusp12	NM_023173
10351504	---	FJ556972
10351507	Gm10522	ENSMUST00000097468
10351509	Fcgr4	NM_144559
10351515	Rnu1b1	NR_004412
10351517	1700009P17Rik	BC061017
10351525	Mpz	NM_008623
10351533	Nr1i3	NM_009803
10351546	Apoa2	NM_013474
10351551	Adamts4	NM_172845
10351563	B4galt3	NM_020579
10351574	Dedd	NM_001128609
10351583	Pfdn2	NM_011070
10351588	Pvrl4	NM_027893
10351603	Arhgap30	NM_001005508
10351616	Usf1	NM_009480
10351623	F11r	NM_172647
10351636	Refbp2	NM_019484
10351640	---	ENSMUST00000043170
10351644	Cd244	NM_018729
10351658	Cd48	NM_007649
10351665	Ccdc72	NM_183250
10351667	Slamf1	NM_013730
10351679	Cd84	NM_013489
10351689	Gm10521	ENSMUST00000097466
10351691	Slamf6	NM_030710
10351703	Copa	NM_009938
10351738	Pex19	NM_023041
10351749	Dcaf8	NM_153555
10351769	Igsf8	NM_080419
10351781	Kcnj10	NM_001039484
10351788	Pigm	NM_026234
10351792	Slamf9	NM_029612
10351801	Igsf9	NM_033608
10351825	Tagln2	NM_178598
10351832	Ccdc19	NM_027972
10351843	Vsig8	NM_177723
10351852	Crp	NM_007768
10351857	Olfr16	NM_008763
10351859	---	ENSMUST00000085885
10351861	Olfr218	NM_001001809
10351863	Olfr1404	NM_146881
10351865	Olfr418-ps1	NM_146651
10351867	Aim2	NM_001013779
10351873	Pyhin1	NM_175026
10351880	E430029J22Rik	NM_001162938
10351884	Olfr433	NM_146717
10351886	Olfr432	NM_146716
10351888	Olfr430	NM_146718
10351891	Olfr429	NM_146722
10351893	Olfr427	NM_207158
10351895	Olfr424	NM_146721
10351897	---	GENSCAN00000048916
10351899	Olfr421	NM_146720
10351903	Olfr420	NM_146305
10351905	Spna1	NM_011465
10351959	1810030J14Rik	NM_025470
10351961	Olfr417	NM_207137
10351963	Olfr248	NM_146714
10351966	Olfr414	NM_146761
10351968	Olfr220	NM_207694
10351971	Fmn2	NM_019445
10351998	---	AK142791
10352000	Kmo	NM_133809
10352020	Wdr64	NM_029453
10352048	Exo1	NM_012012
10352066	Sdccag8	NM_029756
10352092	Zfp238	NM_001012330
10352097	1700016C15Rik	NM_027077
10352104	Gm16432	ENSMUST00000111149
10352110	Gm16432	NM_001034899
10352119	Pppde1	NM_024282
10352125	Gm9982	ENSMUST00000069568
10352127	Fam36a	NM_025511
10352131	---	ENSMUST00000083020
10352133	Efcab2	NM_026626
10352143	Kif26b	NM_001161665
10352150	---	ENSMUST00000083033
10352152	Kif26b	NM_001161665
10352166	Cnst	NM_146105
10352178	Sccpdh	NM_178653
10352192	Ahctf1	NM_026375
10352194	Cdc42bpa	NM_001033285
10352234	Itpkb	NM_001081175
10352242	Parp1	NM_007415
10352267	Lin9	NM_001103182
10352281	Acbd3	NM_133225
10352292	G370120E05Rik	ENSMUST00000097448
10352294	BC031781	BC031781
10352302	Lefty2	NM_177099
10352306	Pycr2	NM_133705
10352314	Lefty1	NM_010094
10352320	Tmem63a	NM_144794
10352344	9130409I23Rik	BC147379
10352348	Cnih4	NM_030131
10352354	A430110L20Rik	ENSMUST00000066988
10352356	Haus5	NM_027999
10352358	Cnih3	NM_028408
10352369	---	GENSCAN00000030063
10352377	Dnahc14	ENSMUST00000060610
10352393	Srp9	NM_012058
10352396	Trp53bp2	NM_173378
10352416	Capn8	NM_130890
10352439	Susd4	NM_144796
10352448	Dusp10	NM_022019
10352457	Gm10240	NM_001171893
10352459	Rab3gap2	NM_001163754
10352497	---	mmu-mir-664
10352499	Mir194-1	NR_029580
10352501	Mir215	NR_029908
10352503	Bpnt1	NM_011794
10352514	Eprs	NM_029735
10352548	Slc30a10	NM_001033286
10352556	Gm3809	XR_033497
10352558	D1Pas1	NM_033077
10352562	Gpatch2	NM_026367
10352576	Esrrg	NM_011935
10352586	Ush2a	NM_021408
10352661	Ptpn14	NM_008976
10352690	Angel2	NM_021421
10352703	Mfsd7b	NM_001081259
10352705	1700022P22Rik	NM_029336
10352709	Nsl1	NM_198654
10352717	Batf3	NM_030060
10352722	D730003I15Rik	ENSMUST00000097438
10352725	Tmem206	NM_025864
10352735	Ints7	NM_178632
10352756	Lpgat1	NM_001134829
10352767	Nek2	NM_010892
10352777	Slc30a1	NM_009579
10352781	Rd3	NM_023727
10352792	---	ENSMUST00000079293
10352794	Gm10516	NR_033536
10352798	Kcnh1	NM_010600
10352813	---	ENSMUST00000082947
10352815	Irf6	NM_016851
10352827	---	AK005889
10352829	A130010J15Rik	NM_181048
10352838	Lamb3	NM_008484
10352864	---	GENSCAN00000013122
10352867	Plxna2	NM_008882
10352905	Cd34	NM_001111059
10352914	A330023F24Rik	NR_015566
10352916	Mir29b-2	NR_029809
10352918	Mir29c	NR_029745
10352920	Xkr4	NM_001011874
10352928	Rp1	NM_011283
10352936	Sox17	NM_011441
10352945	---	GENSCAN00000047515
10352947	Mrpl15	NM_001177658
10352954	Hmgb3	NM_008253
10352957	Rgs20	NM_001177795
10352969	Npbwr1	NM_010342
10352971	Rb1cc1	NM_009826
10352973	---	GENSCAN00000003150
10352980	Sntg1	NM_027671
10353002	---	ENSMUST00000102214
10353004	Cks2	NM_025415
10353008	---	ENSMUST00000151704
10353010	Mybl1	NM_008651
10353028	Vcpip1	NM_173443
10353032	---	ENSMUST00000063059
10353034	Snord87	NR_004410
10353036	Gm10567	ENSMUST00000097824
10353038	Lrrc67	NM_145692
10353048	---	ENSMUST00000083151
10353050	Cops5	NM_013715
10353061	---	GENSCAN00000026803
10353064	Arfgef1	NM_001102430
10353102	Cpa6	NM_177834
10353115	---	ENSMUST00000083101
10353117	Slco5a1	NM_172841
10353127	Prdm14	NM_001081209
10353135	Ncoa2	NM_008678
10353165	---	GENSCAN00000018356
10353167	Tram1	NM_028173
10353181	Lactb2	NM_145381
10353189	Gm5523	NR_004447
10353192	Eya1	NM_010164
10353213	Msc	NM_010827
10353219	Sumo2	NM_133354
10353221	Trpa1	NM_177781
10353250	Gapdh	BC092267
10353252	Gm106	NM_001033288
10353258	4930444P10Rik	ENSMUST00000088510
10353265	Rpl7	NM_011291
10353272	Stau2	NM_025303
10353288	Ube2w	NM_025773
10353296	Tceb1	NM_026456
10353303	---	GENSCAN00000017687
10353305	Gm5828	XM_619609
10353307	---	GENSCAN00000017683
10353309	Jph1	AK081751
10353311	Jph1	NM_020604
10353317	---	GENSCAN00000027058
10353320	Crisp4	NM_030033
10353330	Defb44	NR_002879
10353333	Defb18	NM_001039123
10353336	Defb41	NM_183124
10353341	Hmgb1	NM_010439
10353343	Gm2657	XM_001476278
10353346	Pkhd1	NM_153179
10353413	---	ENSMUST00000093665
10353415	Il17f	NM_145856
10353420	Mcm3	NM_008563
10353438	Tram2	NM_133252
10353450	Gm4956	NR_002858
10353460	Kcnq5	NM_001160139
10353475	Eif3m	NM_145380
10353477	---	GENSCAN00000016789
10353479	Rims1	NM_053270
10353519	4933415F23Rik	NM_025746
10353522	Gm6420	ENSMUST00000097807
10353524	Ogfrl1	NM_001081079
10353533	Smap1	NM_028534
10353545	1110058L19Rik	NM_026503
10353549	Fam135a	NM_026604
10353574	Col19a1	NM_007733
10353624	ND4L	ENSMUST00000084013
10353626	ATP6	ENSMUST00000082408
10353630	COX2	ENSMUST00000082405
10353632	Bai3	NM_175642
10353667	---	ENSMUST00000082976
10353669	4931408C20Rik	NM_001033764
10353672	---	ENSMUST00000083191
10353674	Lsm5	NM_025520
10353676	Gm597	BC150996
10353679	---	ENSMUST00000122295
10353684	---	ENSMUST00000082499
10353686	Gm9898	ENSMUST00000065469
10353689	Phf3	NM_001081080
10353707	Ptp4a1	NM_011200
10353716	---	ENSMUST00000156220
10353721	Lgsn	NM_153601
10353727	---	ENSMUST00000082754
10353729	Gm5415	NM_001164286
10353731	Gm5415	NM_001164286
10353733	Prim2	NM_008922
10353750	Bag2	NM_145392
10353754	Zfp451	NM_133817
10353773	Gm15455	NM_001161816
10353775	Bend6	NM_177235
10353783	Ccdc115	NM_027159
10353786	Prss40	NM_009356
10353792	1700101I19Rik	ENSMUST00000062557
10353794	Fam168b	NM_001160235
10353803	Uggt1	NM_198899
10353844	Neurl3	NM_153408
10353849	4632411B12Rik	BC132293
10353871	Lman2l	NM_001013374
10353878	Ankrd23	NM_153502
10353891	Ankrd39	NM_026241
10353899	Sema4c	NM_001126047
10353915	Fam178b	NM_027957
10353923	Fam178b	NM_201365
10353934	Actr1b	NM_146107
10353947	Tmem131	NM_018872
10353989	---	AK089564
10353991	Rpl12	ENSMUST00000076703
10353993	6330578E17Rik	NM_198006
10354003	Mgat4a	NM_173870
10354019	2010300C02Rik	NM_028096
10354031	Tsga10	NM_207228
10354054	Mitd1	NM_026913
10354065	Lyg2	NM_001033427
10354072	Lyg1	NM_027111
10354079	Txndc9	NM_172054
10354085	Rev1	NM_019570
10354111	Aff3	NM_010678
10354141	Lonrf2	NM_001029878
10354157	Chst10	NM_145142
10354168	Tbc1d8	NM_018775
10354191	Rnf149	NM_001033135
10354203	---	ENSMUST00000083002
10354205	Gm5100	XR_001880
10354207	Creg2	NM_170597
10354216	Rfx8	NM_001145660
10354220	Mfsd9	NM_172499
10354227	---	ENSMUST00000072769
10354229	2610017I09Rik	NR_027826
10354233	Tgfbrap1	NM_001013025
10354247	Fhl2	NM_010212
10354258	Uxs1	NM_026430
10354267	A530098C11Rik	BC147328
10354273	---	GENSCAN00000015941
10354275	1700029F09Rik	BC119032
10354286	Kdelc1	NM_023645
10354299	4832428D23Rik	BC100531
10354307	Txn1	NM_011660
10354309	Col5a2	NM_007737
10354370	---	ENSMUST00000083076
10354372	Myl6	NM_010860
10354374	Slc40a1	NM_016917
10354384	Gm4776	ENSMUST00000051224
10354389	Slc39a10	NM_172653
10354404	Dnajb6	NM_011847
10354406	---	ENSMUST00000083009
10354411	---	GENSCAN00000005602
10354418	Obfc2a	NM_028696
10354432	Myo1b	NM_001161817
10354468	---	ENSMUST00000083351
10354470	Rpl15	NM_025586
10354472	Gls	NM_001081081
10354492	---	ENSMUST00000083258
10354494	Nab1	NM_008667
10354504	Gm5976	XR_033741
10354506	Mfsd6	NM_133829
10354521	Inpp1	NM_008384
10354529	1700019D03Rik	BC048645
10354534	1700019A02Rik	NM_027070
10354542	Pms1	NM_153556
10354555	Asnsd1	NM_133728
10354563	Dnahc7b	NM_001160386
10354576	Dnahc7b	NM_001160386
10354581	---	ENSMUST00000094952
10354588	Stk17b	NM_133810
10354598	Hecw2	NM_001001883
10354630	Gtf3c3	NM_001033194
10354644	Gm6810	XM_892615
10354647	Pgap1	ENSMUST00000097739
10354649	Pgap1	NM_001163314
10354677	Ankrd44	NM_001081433
10354704	Sf3b1	NM_031179
10354730	Coq10b	NM_001039710
10354732	Hspd1	NM_010477
10354737	Gm5147	XR_033385
10354739	Atp5l	NM_013795
10354741	Rftn2	NM_028713
10354753	Boll	NM_029267
10354765	Gm7098	XM_907275
10354768	Gm6644	NR_028277
10354773	Hsfy2	NM_027661
10354777	Satb2	NM_139146
10354788	---	GENSCAN00000013026
10354792	1110034B05Rik	NR_004860
10354803	---	GENSCAN00000011063
10354807	Kctd18	NR_027630
10354816	Clk1	NM_001042634
10354832	Ppil3	NM_027351
10354845	Orc2l	NM_008765
10354868	Fam126b	NM_172513
10354881	---	GENSCAN00000001658
10354883	Als2cr12	NM_175370
10354897	Trak2	NM_172406
10354916	---	ENSMUST00000054653
10354919	---	GENSCAN00000047508
10354921	Als2cr11	NM_175200
10354938	Als2cr4	NM_001033449
10354955	Mpp4	NM_001164682
10354979	Als2	NM_028717
10355017	Sumo1	NM_009460
10355024	Ica1l	NM_027407
10355037	Wdr12	NM_021312
10355050	Raph1	NM_001045513
10355069	Ino80d	NM_001114609
10355084	Ndufs1	NM_001160038
10355105	---	AF362573
10355109	Gpr1	NM_146250
10355113	---	ENSMUST00000084012
10355115	Prelid1	NM_025596
10355117	Dytn	NM_001081658
10355121	Mdh1b	NM_029696
10355134	4933402D24Rik	ENSMUST00000027102
10355138	---	ENSMUST00000120280
10355141	Klf7	NM_033563
10355147	Fam119a	BC026952
10355152	Fzd5	NM_022721
10355162	Plekhm3	NM_001039493
10355173	Rpl10a	NM_011287
10355176	4921521F21Rik	BC051128
10355188	Cryge	NM_007777
10355191	Crygd	NM_007776
10355193	Crygc	NM_001082573
10355197	---	ENSMUST00000097710
10355199	Crygb // Crygb	NM_144761
10355202	Cryga	NM_007774
10355205	D630023F18Rik	BC137870
10355214	Idh1	NM_010497
10355225	Gm10558	ENSMUST00000097706
10355227	1110028C15Rik	NM_001122738
10355246	Acadl	NM_007381
10355259	Myl1	NM_021285
10355264	Gm10072	ENSMUST00000076473
10355266	Lancl1	NM_021295
10355278	Erbb4	NM_010154
10355310	---	ENSMUST00000122454
10355312	Ikzf2	NM_011770
10355325	Bard1	NM_007525
10355327	Bard1	NM_007525
10355329	Bard1	NM_007525
10355341	---	GENSCAN00000043398
10355343	Abca12	NM_175210
10355401	Acp1	NM_001110239
10355403	Fn1	NM_010233
10355452	---	ENSMUST00000088377
10355454	Gm5256	XR_033954
10355456	Mreg	NM_001005423
10355464	Pecr	NM_023523
10355474	March4	NM_001045533
10355479	Ankar	NM_176980
10355500	Igfbp5	NM_010518
10355511	Tnp1	NM_009407
10355514	Tns1	NM_027884
10355528	Tns1	NM_027884
10355530	Tns1	NM_027884
10355532	Tns1	NM_027884
10355534	Tns1	NM_027884
10355536	Tns1	NM_027884
10355550	Cxcr1	NM_178241
10355554	Aamp	NM_146110
10355567	Tmbim1	NM_027154
10355582	Usp37	NM_176972
10355611	Zfp142	NM_029888
10355628	Rnf25	NM_021313
10355639	Prkag3	NM_153744
10355658	Fev	NM_153111
10355662	Cryba2	NM_021541
10355668	Mir375	NR_029876
10355670	Ccdc108	NM_001039495
10355706	Ihh	NM_010544
10355711	Nhej1	NM_029342
10355717	Slc23a3	NM_194333
10355730	1810031K17Rik	BC028815
10355742	Abcb6	NM_023732
10355763	Atg9a	NM_001003917
10355785	Glb1l	NM_029010
10355806	Tuba4a	NM_009447
10355813	Ptprn	NM_008985
10355836	Resp18	NM_009049
10355844	Dnpep	NM_001110831
10355864	Chpf	NM_001001565
10355871	Obsl1	NM_178884
10355893	Epha4	NM_007936
10355914	---	ENSMUST00000083281
10355916	Pax3	NM_008781
10355931	Farsb	NM_011811
10355954	BC035947	BC034187
10355958	Ube2v1	NM_023230
10355960	Scg2	NM_009129
10355967	Ap1s3	NM_183027
10355974	Wdfy1	NM_001111279
10355984	Serpine2	NM_009255
10355996	Slc25a5	NM_007451
10355998	Fam124b	ENSMUST00000058748
10356001	Cul3	NM_016716
10356018	Gm6189	XM_885282
10356020	Dock10	NM_175291
10356082	Plscr1	NM_011636
10356084	Irs1	NM_010570
10356088	Col4a4	NM_007735
10356137	Tm4sf20	NM_025453
10356143	LOC100044526	XR_030656
10356145	Slc19a3	NM_030556
10356154	Sphkap	NM_172430
10356170	---	ENSMUST00000116749
10356172	Pid1	NM_001003948
10356177	Dner	NM_152915
10356194	Trip12	NM_133975
10356240	Slc16a14	NM_027921
10356248	C130026I21Rik	NM_175219
10356262	Csprs	NM_033616
10356267	A530032D15Rik	BC094285
10356269	Sp140	NM_001013817
10356271	A530032D15Rik	NM_213615
10356274	Csprs	NM_033616
10356278	Sp110	NM_175397
10356291	A530040E14Rik	BC100303
10356293	A630001G21Rik	NM_177055
10356299	Gpr55	NM_001033290
10356305	Htr2b	NM_008311
10356312	Ncl	NM_010880
10356329	Snora75	NR_028478
10356331	---	ENSMUST00000082762
10356333	Snord82	NR_002851
10356335	Nmur1	NM_010341
10356339	Pde6d	NM_008801
10356345	Nppc	NM_010933
10356351	Rpl6	NM_011290
10356353	Alppl2	NM_007433
10356367	Alpi	NM_001081082
10356379	Ecel1	NM_021306
10356401	---	ENSMUST00000083400
10356403	Kcnj13	NM_001110227
10356406	Ngef	NM_001111314
10356423	Usp40	NM_001033291
10356457	Dnajb3	NM_008299
10356461	Hjurp	NM_198652
10356470	Glrp1	NM_008132
10356475	Arl4c	NM_177305
10356482	Gm5259	XR_031409
10356484	Gbx2	NM_010262
10356489	Asb18	NM_139152
10356498	Iqca	NM_029122
10356510	Iqca	NM_029122
10356512	Iqca	NM_029122
10356514	Iqca	NM_029122
10356520	Col6a3	AF064749
10356568	Rab17	NM_008998
10356577	Ilkap	NM_023343
10356593	Hes6	NM_019479
10356601	Per2	NM_011066
10356626	---	ENSMUST00000097644
10356628	Hdac4	NM_207225
10356657	Ndufa10	NM_024197
10356671	Olfr1416	NM_147038
10356673	Olfr1415	NM_001011525
10356675	Olfr1414	NM_147039
10356677	Myeov2	NM_001163425
10356681	Otos	NM_153114
10356689	Ankmy1	NM_172850
10356710	Capn10	NM_011796
10356712	Kif1a	NM_008440
10356762	---	AK145655
10356764	2310007B03Rik	NM_172411
10356771	Mterfd2	NM_178051
10356778	Rpl17	NM_001002239
10356780	Pask	NM_080850
10356800	Hdlbp	NM_133808
10356833	Stk25	NM_021537
10356848	Thap4	NM_025920
10356859	Dtymk	NM_001105667
10356866	Pdcd1	NM_008798
10356873	---	GENSCAN00000016584
10356878	---	AK039506
10356880	St8sia4	NM_009183
10356886	Slco4c1	NM_172658
10356900	Slco6b1	NM_001039475
10356916	---	GENSCAN00000042699
10356918	Slco6c1	NM_028942
10356932	D1Ertd622e	NM_133825
10356936	Ppip5k2	NM_173760
10356968	Pam	NM_013626
10356995	---	ENSMUST00000097624
10356997	---	AK048760
10356999	Prdx2	NM_011563
10357003	Rnf152	NM_178779
10357008	Pign	NM_013784
10357043	Bcl2	NM_009741
10357051	Kdsr	NM_027534
10357064	Vps4b	NM_009190
10357072	Serpinb3a	NM_009126
10357077	Serpinb3d	NM_201376
10357084	Serpinb3b	NM_198680
10357090	Serpinb3c	NM_201363
10357097	Gm5702	XR_033060
10357103	Cdh19	NM_001081386
10357115	Dsel	NM_001081316
10357122	---	GENSCAN00000037797
10357124	Tsn	NM_011650
10357135	2900060B14Rik	NR_027901
10357137	Gli2	NM_001081125
10357155	Inhbb	NM_008381
10357158	Ralb	NM_022327
10357164	Epb4.1l5	NM_145506
10357191	Ptpn4	NM_019933
10357220	Tmem177	NM_175106
10357222	Gm101	NM_001115074
10357239	Tmem37	NM_019432
10357242	Dbi	NM_001037999
10357249	Steap3	NM_001085409
10357261	Marco	NM_010766
10357280	Insig2	NM_133748
10357288	Htr5b	NM_010483
10357292	Ddx18	NM_025860
10357298	Gm4638	XM_001480931
10357300	Dpp10	NM_199021
10357332	Actr3	NM_023735
10357339	Lypd1	NM_145100
10357345	Nckap5	NM_172484
10357363	Nckap5	NM_001081756
10357369	Rpl27a	NM_011975
10357371	Tmem163	NM_028135
10357381	Ysk4	NM_011737
10357391	Zranb3	NM_027678
10357418	Lct	NM_001081078
10357436	Mcm6	NM_008567
10357454	Dars	NM_177445
10357472	Cxcr4	NM_009911
10357476	---	ENSMUST00000082803
10357478	Rpl31	NM_053257
10357480	Daf2	NM_007827
10357488	Cd55	NM_010016
10357500	Zp3r	NM_009581
10357514	---	ENSMUST00000082461
10357516	C4bp	NM_007576
10357529	C4bp-ps1	NR_028304
10357535	Pfkfb2	NM_008825
10357553	Il24	NM_053095
10357562	Il20	NM_021380
10357570	Il19	NM_001009940
10357579	Mapkapk2	NM_008551
10357590	Dyrk3	NM_145508
10357594	Rassf5	NM_018750
10357604	Ikbke	NM_019777
10357630	Srgap2	NM_001081011
10357656	---	ENSMUST00000102332
10357658	---	ENSMUST00000053161
10357660	Mfsd4	NM_001114662
10357676	Cdk18	NM_008795
10357696	Gm10188	ENSMUST00000086544
10357698	Tmcc2	NM_178874
10357705	Cntn2	NM_177129
10357736	Nfasc	NM_182716
10357773	Mdm4	NM_008575
10357788	Ppp1r15b	NM_133819
10357790	Sox13	NM_011439
10357808	Snrpe	NM_009227
10357814	Zc3h11a	NM_144530
10357833	Atp2b4	NM_001167949
10357858	Optc	NM_054076
10357870	Prelp	NM_054077
10357875	Btg2	NM_007570
10357878	Adora1	NM_001008533
10357886	---	ENSMUST00000122560
10357888	Ppfia4	NM_001144855
10357917	Tmem183a	NM_020588
10357927	4931440L10Rik	NR_026896
10357932	Ppp1r12b	NM_001081307
10357944	Ppp1r12b	NM_001081307
10357946	Ppp1r12b	NM_001081307
10357948	Ppp1r12b	NM_001081307
10357950	Ppp1r12b	NM_001081307
10357952	Ppp1r12b	NM_001081307
10357954	Ppp1r12b	NM_001081307
10357965	Lgr6	NM_001033409
10357986	Ptprv	NM_007955
10358023	Gpr37l1	NM_134438
10358027	Elf3	NM_001163131
10358038	Rnpep	NM_145417
10358050	Timm17a	NM_011590
10358057	Shisa4	NM_175259
10358064	Ipo9	NM_153774
10358091	Nav1	NM_173437
10358124	Pkp1	NM_019645
10358140	Igfn1	GU290042
10358155	2310006M14Rik	AK009188
10358177	5730559C18Rik	BC053100
10358188	Gpr25	NM_001101516
10358191	Camsap1l1	NM_001081360
10358210	Nr5a2	NM_030676
10358224	Ptprc	NM_001111316
10358259	Nek7	NM_021605
10358272	Lhx9	NM_001042577
10358281	---	ENSMUST00000083341
10358283	Crb1	NM_133239
10358299	EG214403	NM_001029977
10358315	Cfhr1	NM_015780
10358324	Cfhr3	AK015277
10358330	BC026782	NM_001025575
10358339	Cfh	NM_009888
10358357	Gm4845	ENSMUST00000081144
10358359	Cdc73	NM_145991
10358379	Trove2	NM_013835
10358389	Rgs2	NM_009061
10358399	Rgs13	NM_153171
10358408	Rgs1	NM_015811
10358415	Rgs21	XM_915909
10358421	Rgs18	NM_022881
10358428	---	ENSMUST00000083853
10358430	Gm9931	ENSMUST00000066758
10358432	Zfp825 // Zfp825	NM_146231
10358434	Pla2g4a	NM_008869
10358454	Rbm3	NM_001166409
10358457	Bex4	NM_212457
10358459	BC003331	NM_145511
10358476	Prg4	NM_021400
10358490	Hmcn1	NM_001024720
10358513	Hmcn1	NM_001024720
10358515	Hmcn1	NM_001024720
10358517	Hmcn1	NM_001024720
10358519	Hmcn1	NM_001024720
10358521	Hmcn1	NM_001024720
10358523	Hmcn1	NM_001024720
10358525	Hmcn1	NM_001024720
10358527	Hmcn1	NM_001024720
10358529	Hmcn1	NM_001024720
10358531	Hmcn1	NM_001024720
10358533	Hmcn1	NM_001024720
10358535	Hmcn1	NM_001024720
10358537	Hmcn1	NM_001024720
10358539	Hmcn1	NM_001024720
10358541	Hmcn1	NM_001024720
10358543	Hmcn1	NM_001024720
10358545	Hmcn1	NM_001024720
10358547	Hmcn1	NM_001024720
10358549	Hmcn1	NM_001024720
10358551	Hmcn1	NM_001024720
10358553	Hmcn1	NM_001024720
10358555	Hmcn1	NM_001024720
10358557	Hmcn1	NM_001024720
10358559	Hmcn1	NM_001024720
10358561	Hmcn1	NM_001024720
10358563	Hmcn1	NM_001024720
10358565	Hmcn1	NM_001024720
10358567	Hmcn1	NM_001024720
10358569	Hmcn1	NM_001024720
10358571	Hmcn1	NM_001024720
10358573	Hmcn1	NM_001024720
10358575	Hmcn1	NM_001024720
10358577	Hmcn1	NM_001024720
10358579	Hmcn1	NM_001024720
10358581	Hmcn1	NM_001024720
10358583	Hmcn1	NM_001024720
10358585	Hmcn1	NM_001024720
10358587	Hmcn1	NM_001024720
10358589	Hmcn1	NM_001024720
10358591	Hmcn1	NM_001024720
10358593	Hmcn1	NM_001024720
10358595	Hmcn1	NM_001024720
10358597	Hmcn1	NM_001024720
10358599	Hmcn1	NM_001024720
10358601	Hmcn1	NM_001024720
10358603	Hmcn1	NM_001024720
10358605	Hmcn1	NM_001024720
10358607	Hmcn1	NM_001024720
10358609	Hmcn1	NM_001024720
10358611	Hmcn1	NM_001024720
10358613	Hmcn1	NM_001024720
10358615	Hmcn1	NM_001024720
10358617	Hmcn1	NM_001024720
10358619	Hmcn1	NM_001024720
10358621	Hmcn1	NM_001024720
10358623	Hmcn1	NM_001024720
10358625	Hmcn1	NM_001024720
10358627	Hmcn1	NM_001024720
10358629	Hmcn1	NM_001024720
10358631	Hmcn1	NM_001024720
10358633	Hmcn1	NM_001024720
10358635	Hmcn1	NM_001024720
10358637	Hmcn1	NM_001024720
10358648	Hmcn1	NM_001024720
10358650	Hmcn1	NM_001024720
10358652	Hmcn1	NM_001024720
10358654	Hmcn1	NM_001024720
10358656	Hmcn1	NM_001024720
10358658	Hmcn1	NM_001024720
10358660	Hmcn1	NM_001024720
10358662	Hmcn1	NM_001024720
10358664	Hmcn1	NM_001024720
10358666	Hmcn1	NM_001024720
10358668	Hmcn1	NM_001024720
10358670	Hmcn1	NM_001024720
10358672	Hmcn1	NM_001024720
10358675	Ivns1abp	NM_001039511
10358677	1200016B10Rik	NM_025819
10358698	Rnf2	NM_011277
10358709	Cox7b	NM_025379
10358711	---	ENSMUST00000122608
10358713	1700025G04Rik	NM_197990
10358717	1700025G04Rik	NM_197990
10358726	Tsen15	NM_025677
10358733	Rgl1	NM_016846
10358754	---	ENSMUST00000119836
10358757	Smg7	NM_001160257
10358785	---	GENSCAN00000002172
10358787	Lamc2	NM_008485
10358816	Lamc1	NM_010683
10358845	E330020D12Rik	NM_001177359
10358849	Dhx9	NM_007842
10358879	Npl	NM_028749
10358892	F630010C12Rik	AK154216
10358894	Sord	NM_146126
10358896	Rgsl1	ENSMUST00000059036
10358913	---	ENSMUST00000040808
10358921	5830403L16Rik	NM_178243
10358926	---	ENSMUST00000082926
10358928	Cacna1e	NM_009782
10358978	Ier5	NM_010500
10358982	Mr1	NM_008209
10358991	BC034090	AK129406
10358999	Xpr1	NM_011273
10359024	Gm5532	ENSMUST00000097531
10359027	Lhx4	NM_010712
10359034	Qsox1	NM_001024945
10359050	Cep350	NM_001039184
10359078	Cep350	NM_001039184
10359080	Cep350	NM_001039184
10359082	Cep350	NM_001039184
10359084	Cep350	NM_001039184
10359086	Cep350	BC089561
10359097	Tor1aip1	NM_001160018
10359113	Fam163a	NM_177838
10359118	Tdrd5	NM_001134741
10359136	9430070O13Rik	BC150932
10359161	Soat1	NM_009230
10359181	Tor3a	NM_023141
10359190	Fam20b	NM_145413
10359201	Ralgps2	NM_001159965
10359225	1700057K13Rik	BC099580
10359235	Rasal2	NM_177644
10359255	Fam5b	NM_207583
10359266	Pappa2	NM_001085376
10359280	Pappa2	NM_001085376
10359282	Pappa2	NM_001085376
10359293	1600012P17Rik	ENSMUST00000062159
10359297	Atp5h	NM_027862
10359299	---	GENSCAN00000042658
10359303	4930562F07Rik	ENSMUST00000028061
10359307	Tnn	NM_177839
10359334	Cacybp	NM_009786
10359339	Rabgap1l	NM_013862
10359375	Gpr52	NM_001146330
10359377	Zbtb37	NM_173424
10359386	Dars2	NM_172644
10359405	Klhl20	NM_001039482
10359419	---	ENSMUST00000053633
10359422	Prdx6	NM_007453
10359428	Aph1a	NM_146104
10359434	Fasl	NM_010177
10359446	AI848100	NM_172645
10359473	4930558K02Rik	AK016179
10359480	Dnm3	NM_001038619
10359504	Dnm3os	NR_002870
10359506	Mettl13	NM_144877
10359518	Eif4e1b	NM_001033269
10359520	Myoc	NM_010865
10359525	Bat2l2	NM_001081290
10359561	Fmo4	NM_144878
10359571	Fmo1	NM_010231
10359582	Fmo2	NM_018881
10359593	Fmo3	NM_008030
10359603	4921528O07Rik	NM_030071
10359624	Prrx1	NM_175686
10359635	Gorab	NM_178883
10359642	Gm4671	XM_001481017
10359644	Mettl11b	NM_001143956
10359648	Scyl3	NM_028776
10359677	Blzf1	NM_025505
10359689	Atp1b1	NM_009721
10359697	Xcl1	NM_008510
10359701	Tbx19	NM_032005
10359713	Sft2d2	NM_145512
10359723	Tiprl	NM_145513
10359734	Dcaf6	NM_028759
10359754	Mpzl1	NM_001083897
10359762	Rcsd1	NM_178593
10359770	Pou2f1	NM_011137
10359793	Dusp27	NM_001033344
10359801	Mael	NM_175296
10359814	Ildr2	FJ024495
10359816	Pogk	NM_175170
10359826	Uqcr11	NM_025650
10359828	Gm4847	NM_001164312
10359837	Fmo9	NM_172844
10359849	Uck2	ENSMUST00000053686
10359851	Uck2	NM_030724
10359859	Mir689-1	NR_030461
10359861	Mgst3	NM_025569
10359867	Lrrc52	NM_001013382
10359870	Pbx1	NM_183355
10359888	---	ENSMUST00000076828
10359890	Nuf2	NM_023284
10359908	Rgs4	NM_009062
10359917	Hsd17b7	NM_010476
10359929	Ddr2	NM_022563
10359948	Uap1	NM_133806
10359961	Uhmk1	NM_010633
10359970	Nos1ap	NM_001109985
10359982	Atf6	NM_001081304
10359999	---	ENSMUST00000082677
10360001	---	ENSMUST00000082514
10360003	Dusp12	NM_023173
10360012	Fcrlb	NM_001029984
10360018	Fcrla	NM_001160215
10360026	Uqcrb	NM_026219
10360028	Fcgr2b	NM_001077189
10360040	Fcgr3	NM_010188
10360046	Sdhc	NM_025321
10360053	Pcp4l1	NM_025557
10360058	Tomm40l	NM_001037170
10360070	Fcer1g	NM_010185
10360076	Ndufs2	NM_153064
10360090	Ppox	NM_008911
10360105	Usp21	NM_013919
10360120	Ufc1	NM_025388
10360128	Rpl27	NM_011289
10360130	Nit1	NM_012049
10360139	Klhdc9	NM_001033039
10360145	B930036N10Rik	AK047216
10360147	Refbp2	NM_019484
10360149	Itln1	NM_010584
10360158	Ly9	NM_008534
10360173	Slamf7	NM_144539
10360187	Vangl2	NM_033509
10360202	Nhlh1	NM_010916
10360205	Ncstn	NM_021607
10360225	Timm23	NM_016897
10360227	Pea15a	NM_011063
10360235	Casq1	NM_009813
10360248	Atp1a4	NM_013734
10360270	Atp1a2	NM_178405
10360297	Kcnj9	NM_008429
10360306	Slamf8	NM_029084
10360315	Fcrl6	NM_001164725
10360321	Dusp23	NM_026725
10360324	Gm2710	XR_030924
10360326	---	ENSMUST00000093672
10360328	Apcs	NM_011318
10360334	Olfr1408	NM_146764
10360336	Olfr1406 // Olfr1406	NM_146763
10360338	Fcer1a	NM_010184
10360344	Darc	NM_010045
10360349	Cadm3	NM_053199
10360367	Gm4955	ENSMUST00000037976
10360370	BC094916	NM_001024721
10360373	E030037K03Rik	NM_001177349
10360377	AI607873	BC150711
10360382	Ifi204	NM_008329
10360391	Ifi203	NM_001045481
10360398	Ifi202b	NM_008327
10360406	Ifi205	NM_172648
10360410	Olfr231	NM_001005520
10360412	Olfr419	NM_146715
10360415	Grem2	NM_011825
10360418	Rgs7	NM_011880
10360443	Fh1	NM_010209
10360454	Opn3	NM_010098
10360460	Chml	NM_021350
10360463	Pld5	NM_176916
10360475	B020018G12Rik	NM_001039518
10360479	Cep170	NM_001099637
10360504	Mir350	NR_029775
10360506	Akt3	NM_011785
10360522	Adss	NM_007422
10360538	Pppde1	NM_024282
10360540	4930527J03Rik	AK015919
10360542	Fam36a	NM_025511
10360544	Hnrnpu	NM_016805
10360563	Smyd3	NM_027188
10360578	Rpl29	NM_009082
10360580	Tfb2m	NM_008249
10360589	Ahctf1	NM_026375
10360629	Gm10240	NM_001171893
10360631	Cabc1	NM_023341
10360648	Psen2	NM_011183
10360662	Gm5069	NR_003623
10360664	Gm10001	ENSMUST00000070201
10360666	6330403A02Rik	BC120654
10360674	Mixl1	NM_013729
10360679	H3f3a	NM_008210
10360684	Ephx1	NM_010145
10360695	Nvl	NM_026171
10360720	Wdr26	NM_145514
10360737	Rpl35a	NM_021338
10360741	Ccdc121	NM_207280
10360743	---	ENSMUST00000083036
10360745	Lbr	NM_133815
10360761	Gm5533	ENSMUST00000070987
10360764	Enah	NM_010135
10360786	Vmn1r1	NM_001166728
10360789	Degs1	NM_007853
10360794	Fbxo28	NM_175127
10360802	---	GENSCAN00000022121
10360804	Gm10517	ENSMUST00000097444
10360806	Capn2	NM_009794
10360828	4922505E12Rik	NM_001033547
10360832	1700056E22Rik	NM_028516
10360834	Hlx	NM_008250
10360840	Mosc1	NM_001081361
10360848	Mosc2	NM_133684
10360858	C130074G19Rik	NM_178692
10360863	Mark1	NM_145515
10360884	Iars2	NM_198653
10360909	9630028B13Rik	BC147657
10360912	Gm9722	XR_032381
10360914	Lyplal1	NM_146106
10360920	Tgfb2	NM_009367
10360934	Rrp15	NM_026041
10360942	Spata17	NM_028848
10360957	Kctd3	NM_172650
10360972	Kcnk2	NM_001159850
10360983	Pdcd5	NM_019746
10360985	Cenpf	NM_001081363
10361007	Smyd2	NM_026796
10361023	Prox1	NM_008937
10361031	Rps6kc1	NM_178775
10361055	Vash2	NR_027352
10361063	---	GENSCAN00000023396
10361065	Mfsd7b	NM_001081259
10361075	Mfsd7b	NM_001081259
10361078	Tatdn3	NM_026895
10361089	Fam71a	NM_001109759
10361091	Atf3	NM_007498
10361098	Nenf	NM_025424
10361104	Ppp2r5a	NM_144880
10361110	Dtl	NM_029766
10361129	---	ENSMUST00000083887
10361131	---	ENSMUST00000082911
10361135	1700034H15Rik	NR_030669
10361139	Traf5	NM_011633
10361152	Gstp2	NM_181796
10361156	Rcor3	NM_144814
10361169	Hhat	NM_144881
10361184	A730013G03Rik	ENSMUST00000057543
10361186	Sertad4	NM_198247
10361191	Syt14	NM_181546
10361200	AA408296	NM_145415
10361215	Traf3ip3	NM_153137
10361234	Hsd11b1	NM_008288
10361246	G0s2	NM_008059
10361250	Camk1g	NM_144817
10361265	Mir205	NR_029592
10361270	Cd46	NM_010778
10361282	Cr1l	NM_013499
10361292	Cr2	NM_007758
10361323	Cnksr3	NM_172546
10361338	Ipcef1	NM_001033391
10361352	Gm4921	XR_004679
10361358	Rgs17	NM_001161822
10361366	Mtrf1l	NM_175374
10361375	Fbxo5	NM_025995
10361381	Syne1	NM_001079686
10361509	Syne1	NM_001079686
10361616	---	ENSMUST00000083200
10361620	Rmnd1	NM_025343
10361635	Zbtb2	NM_001033466
10361640	---	ENSMUST00000078393
10361642	Lrp11	NM_172784
10361651	Nup43	NM_145706
10361660	Lats1	NM_010690
10361669	Katna1	NM_011835
10361680	BC013529	NM_145418
10361682	Ppil4	NM_026141
10361698	Zc3h12d	NM_172785
10361705	Sash1	NM_175155
10361708	---	ENSMUST00000083942
10361710	Gm5177	NR_033630
10361712	Shprh	NM_172937
10361748	Fbxo30	NM_027968
10361754	Epm2a	NM_010146
10361760	Timm8a1	NM_013898
10361763	---	ENSMUST00000083162
10361765	---	ENSMUST00000083247
10361767	Sf3b5	NM_175102
10361771	Plagl1	NM_009538
10361790	Fuca2	NM_025799
10361799	Adat2	NM_025748
10361807	Hivep2	NM_010437
10361816	Rpl23a	NM_207523
10361818	Nmbr	NM_008703
10361824	---	GENSCAN00000001761
10361828	Cited2	NM_010828
10361834	Txlnb	NM_138628
10361846	Reps1	NM_009048
10361867	Gm10827	ENSMUST00000100055
10361869	Nhsl1	NM_173390
10361882	Nhsl1	NM_173390
10361887	Perp	NM_022032
10361892	---	GENSCAN00000034832
10361895	Olig3	NM_053008
10361897	Ifngr1	NM_010511
10361906	Il22ra2	NM_178258
10361914	---	AK033775
10361918	Il20ra	NM_172786
10361926	Map3k5	NM_008580
10361956	Mtap7	NM_008635
10361977	Gm6251	NM_001101561
10361979	Bclaf1	NM_001025392
10361995	Fam54a	NM_027930
10362003	F730021E23Rik	AK155606
10362005	Ahi1	NM_026203
10362033	Gm2467	XR_032199
10362036	Hbs1l	NM_019702
10362052	Aldh8a1	NM_178713
10362062	1700021A07Rik	ENSMUST00000042671
10362064	1700020N01Rik	BC099546
10362069	Gm5420	ENSMUST00000071008
10362073	Sgk1	NM_001161845
10362091	Raet1d	NM_020030
10362097	H60b // H60b	NM_001177775
10362102	Gm10825	NR_028580
10362104	Slc2a12	NM_178934
10362113	Gm10824	ENSMUST00000100029
10362115	1110021L09Rik	NM_183116
10362129	Vnn3	NM_011979
10362138	Vnn1	NM_011704
10362147	Taar1	NM_053205
10362149	Taar2	NM_001007266
10362152	Taar3	NM_001008429
10362154	Taar4	NM_001008499
10362156	Taar5	NM_001009574
10362158	Taar7b	NM_001010827
10362160	---	ENSMUST00000122123
10362162	Taar7d	NM_001010838
10362164	Taar7e	NM_001010835
10362166	Taar7f	NM_001010839
10362168	Taar8a	NM_001010830
10362171	Stx7	NM_016797
10362186	Moxd1	NM_021509
10362201	Ctgf	NM_010217
10362210	Med23	NM_001166416
10362243	---	GENSCAN00000034346
10362245	Epb4.1l2	NM_013511
10362271	---	GENSCAN00000041810
10362273	Gm9767	NR_028030
10362275	Samd3	NM_001115154
10362294	Arhgap18	NM_176837
10362310	Ube2l3	NM_009456
10362312	---	ENSMUST00000083165
10362314	Ptprk	NM_008983
10362350	Themis	NM_178666
10362359	Pebp1	NM_018858
10362363	6330407J23Rik	NM_026138
10362372	9330159F19Rik	NM_001162537
10362379	Echdc1	NM_025855
10362387	---	ENSMUST00000082681
10362389	---	AK136056
10362392	Psmd2	NM_134101
10362394	Hddc2	NM_027168
10362402	---	GENSCAN00000028278
10362404	Trdn	NM_029726
10362416	Trdn	NM_029726
10362418	Trdn	NM_029726
10362420	Trdn	NM_029726
10362422	Trdn	NM_029726
10362424	Trdn	NM_029726
10362426	Trdn	NM_029726
10362428	Trdn	NM_029726
10362432	Trdn	NM_029726
10362434	Trdn	NM_029726
10362436	Trdn	NM_029726
10362440	Trdn	NM_029726
10362442	Trdn	NM_029726
10362446	Trdn	NM_029726
10362450	Trdn	NM_029726
10362454	Trdn	NM_029726
10362456	Trdn	NM_029726
10362458	Trdn	NM_029726
10362462	Trdn	NM_029726
10362464	Sult3a1	NM_020565
10362472	Rsph4a	NM_001162957
10362479	Bet3l	NM_001162937
10362487	Tspyl1	NM_009433
10362490	Tspyl4	NM_030203
10362495	Col10a1	NM_009925
10362499	Frk	NM_001159544
10362511	Gstm3	NM_010359
10362513	Hs3st5	NM_001081208
10362520	Hdac2	NM_008229
10362534	5930403N24Rik	BC112909
10362538	Lama4	NM_010681
10362581	Tube1	NM_028006
10362593	Npm1	NM_008722
10362596	Fyn	NM_001122893
10362615	Traf3ip2	NM_134000
10362628	Gm8899	XR_032344
10362633	Rev3l	NM_011264
10362669	4930547M16Rik	ENSMUST00000099957
10362672	---	ENSMUST00000099956
10362674	Rnu3a	NR_002842
10362676	Cdk19	NM_001168304
10362692	Slc22a16	NM_027572
10362701	Ddo	NM_027442
10362711	9030224M15Rik	BC147317
10362717	Wasf1	NM_031877
10362729	Akd1	XR_032514
10362745	Akd1	XR_032514
10362751	---	AK033800
10362758	Zbtb24	NM_153398
10362767	Mical1	NM_138315
10362794	Ppil6	NM_028430
10362803	Cd164	NM_016898
10362811	Sesn1	NM_001162908
10362823	Snx3	NM_017472
10362829	Ostm1	NM_172416
10362837	Sec63	NM_153055
10362861	Scml4	NM_172938
10362874	9030612E09Rik	NM_172419
10362876	Pdss2	NM_027772
10362886	Bend3	NM_199028
10362892	Magmas	NM_025571
10362896	Cd24a	NM_009846
10362899	F830002L21Rik	NR_033558
10362902	---	ENSMUST00000095723
10362904	Rtn4ip1	NM_130892
10362916	Aim1	NM_172393
10362918	---	GENSCAN00000034535
10362922	Atg5	NM_053069
10362934	---	GENSCAN00000005274
10362937	Gm6983	XR_033422
10362939	---	ENSMUST00000095717
10362941	Prep	NM_011156
10362959	Popdc3	NM_024286
10362968	Bves	NM_024285
10362974	Hace1	NM_172473
10363000	Gpx4	NM_001037741
10363003	---	ENSMUST00000083383
10363005	---	AK145655
10363007	Ascc3	NM_001146089
10363056	Sim1	NM_011376
10363070	Gp49a	NM_008147
10363082	Lilrb4	NM_013532
10363090	Rfx6	NM_001159389
[truncated: 33,694 more rows]

## Sheet: Reactome-probe association
# 3_-UTR-mediated_translational_regulation :
[truncated: 26,238 more rows]

[truncated: 1 more sheets: GOterms -probe association]
